# Supplementary material for: An extended KASP-SNP resource for molecular breeding in Chinese cabbage(Brassica rapa L. ssp. pekinensis)
Source: PLoS One. 2020 Oct 2;15(10):e0240042. doi: 10.1371/journal.pone.0240042 (PMC7531813; doi:10.1371/journal.pone.0240042)
Supplement: S1 Table — (XLSX) [file pone.0240042.s003.xlsx]

## Sheet: Sheet1
S1 Table 34 Brassica rapa accessions used in this study
Serial number	Accession name	Type	Pedigreea	Origion	Head Type	Pop	Subpop
1	PK24	Inbred line	Qing Geng No.8	Shang Hai, China	non-heading	Pak-choi (Brassica rapa L. ssp. chinensis)	Subpop1
2	PK25	Inbred line	Qing Geng No.8	Shang Hai, China	non-heading	Pak-choi (Brassica rapa L. ssp. chinensis)	Subpop1
3	PK28	Inbred line	Jin Guan No.18	Shang Hai, China	non-heading	Pak-choi (Brassica rapa L. ssp. chinensis)	Subpop1
4	19-CX27-66	DH line	Hua Yu Hong Cai Tai	Hu Bei, China	non-heading	Flowering Chinese cabbage (Brassica rapa L. ssp. chinensis var. utilis Tsen et Lee)	Subpop2
5	19-CX27-157	DH line	Hua Yu Hong Cai Tai	Hu Bei, China	non-heading	Flowering Chinese cabbage (Brassica rapa L. ssp. chinensis var. utilis Tsen et Lee)	Subpop2
6	CX1-25	DH line	Cai Xin No.70	Guang Dong, China	non-heading	Flowering Chinese cabbage (Brassica rapa L. ssp. chinensis var. utilis Tsen et Lee)	Subpop3
7	18-CX8-1	DH line	Lv Jian	He Nan, China	non-heading	Flowering Chinese cabbage (Brassica rapa L. ssp. chinensis var. utilis Tsen et Lee)	Subpop3
8	Y828F2M-5-1	DH line	Shu Sheng No.1	Bei Jing, China	half opened head type	Chinese Cabbage (Brassica rapa L. ssp. pekinensis)	Subpop4
9	17-Y977-43	DH line	De Gao Kuai Cai	Shan Dong, China	half opened head type	Chinese Cabbage (Brassica rapa L. ssp. pekinensis)	Subpop4
10	17-Y1007-100	DH line	Shu Sheng Huang Guan	Shan Dong, China	half opened head type	Chinese Cabbage (Brassica rapa L. ssp. pekinensis)	Subpop4
11	17-Y840-1	Inbred line	Xun Lei	Si Chuan, China	half opened head type	Chinese Cabbage (Brassica rapa L. ssp. pekinensis)	Subpop4
12	17-Y887-4	Inbred line	A Li Shan Kuai Cai	Guang Dong, China	half opened head type	Chinese Cabbage (Brassica rapa L. ssp. pekinensis)	Subpop4
13	17-Y1025-6	Inbred line	Xi You Wa Wa Kuai Cai	Shan Dong, China	half opened head type	Chinese Cabbage (Brassica rapa L. ssp. pekinensis)	Subpop4
14	Y510-1	DH line	Xia Yang No.303	Japan	over-lapped head type	Chinese Cabbage (Brassica rapa L. ssp. pekinensis)	Subpop5
15	Y510-9	DH line	Xia Yang No.303	Japan	over-lapped head type	Chinese Cabbage (Brassica rapa L. ssp. pekinensis)	Subpop5
16	Y-G90E16	DH line	Juan Cui	Japan	over-lapped head type	Chinese Cabbage (Brassica rapa L. ssp. pekinensis)	Subpop5
17	R16-11	DH line	Ya Shu No.1	Tai Wan, China	over-lapped head type	Chinese Cabbage (Brassica rapa L. ssp. pekinensis)	Subpop5
18	Y641-87	DH line	Kang Re Gai Liang Xian Feng	Shan Dong, China	over-lapped head type	Chinese Cabbage (Brassica rapa L. ssp. pekinensis)	Subpop5
19	ZY15	Inbred line	Shi Te No.1	He Bei, China	over-lapped head type	Chinese Cabbage (Brassica rapa L. ssp. pekinensis)	Subpop5
20	Y360-81	Inbred line	Qin Bai No.2	Xi An, China	over-lapped head type	Chinese Cabbage (Brassica rapa L. ssp. pekinensis)	Subpop5
21	Y231-330	Inbred line	Ji Zao Shu 40	Japan	over-lapped head type	Chinese Cabbage (Brassica rapa L. ssp. pekinensis)	Subpop5
22	Y640-288	Inbred line	Ju Long Kang Re Xian Feng	Shan Dong, China	over-lapped head type	Chinese Cabbage (Brassica rapa L. ssp. pekinensis)	Subpop5
23	Y177-47	DH line	Jian Chun	Korea	closed head type	Chinese Cabbage (Brassica rapa L. ssp. pekinensis)	Subpop6
24	Y635-10	DH line	Qiu Li Huang	Japan	closed head type	Chinese Cabbage (Brassica rapa L. ssp. pekinensis)	Subpop6
25	Y636-9	DH line	Si Ji Huang	Korea	closed head type	Chinese Cabbage (Brassica rapa L. ssp. pekinensis)	Subpop6
26	Y663-8	DH line	Xiao Qiao	Korea	closed head type	Chinese Cabbage (Brassica rapa L. ssp. pekinensis)	Subpop6
27	YW81	DH line	Jin Tong Si Ji	Korea	closed head type	Chinese Cabbage (Brassica rapa L. ssp. pekinensis)	Subpop6
28	18-Y614-1	DH line	Si Ji Wang	Korea	closed head type	Chinese Cabbage (Brassica rapa L. ssp. pekinensis)	Subpop6
29	18-Y623-1	DH line	Jin Wa Wa	Korea	closed head type	Chinese Cabbage (Brassica rapa L. ssp. pekinensis)	Subpop6
30	18-Y895-2	DH line	Gai Liang Jin Tong Chun Qiu	Korea	closed head type	Chinese Cabbage (Brassica rapa L. ssp. pekinensis)	Subpop6
31	18-Y1062-2	DH line	Xi Wa	Shan Dong, China	closed head type	Chinese Cabbage (Brassica rapa L. ssp. pekinensis)	Subpop6
32	Chiifu-401-42	DH line	Unknown	Korea	closed head type	Chinese Cabbage (Brassica rapa L. ssp. pekinensis)	Subpop6
33	18-Y1036-11	Inbred line	Gui Zu	Shan Dong, China	closed head type	Chinese Cabbage (Brassica rapa L. ssp. pekinensis)	Subpop6
34	58	Inbred line	22-7-2-2×F70	Unknown	closed head type	Chinese Cabbage (Brassica rapa L. ssp. pekinensis)	Subpop6
a Commercial varieties which derived the DH lines or inbred lines in this study
