# Supplementary material for: An extended KASP-SNP resource for molecular breeding in Chinese cabbage(Brassica rapa L. ssp. pekinensis)
Source: PLoS One. 2020 Oct 2;15(10):e0240042. doi: 10.1371/journal.pone.0240042 (PMC7531813; doi:10.1371/journal.pone.0240042)
Supplement: S2 Table — (XLSX) [file pone.0240042.s004.xlsx]

## Sheet: Sheet1
S2 Table Number and density of SNPs on each chromosome
Chr	Total length	Total SNP	SNPs/Mb
A01	26791028	79049	2950.58
A02	26939826	91567	3398.95
A03	31765688	110401	3475.48
A04	19269589	73470	3812.74
A05	25303532	78601	3106.33
A06	25210368	79738	3162.91
A07	25876096	81060	3132.62
A08	20826945	61330	2944.74
A09	38884800	118927	3058.44
A10	16405180	53577	3265.86
Total	257273052	827720	3217.28
