# Supplementary material for: An extended KASP-SNP resource for molecular breeding in Chinese cabbage(Brassica rapa L. ssp. pekinensis)
Source: PLoS One. 2020 Oct 2;15(10):e0240042. doi: 10.1371/journal.pone.0240042 (PMC7531813; doi:10.1371/journal.pone.0240042)
Supplement: S3 Table — (XLSX) [file pone.0240042.s005.xlsx]

## Sheet: Sheet1
S3 Table Number of SNPs in pairwise comparisons of the four Chinese cabbage DH lines and the reference genome Chiifu-401-42
	Chiifu-401-42	Y177-47	Y635-10	Y510-1	Y510-9
Chiifu-401-42	0	381827	353119	465319	446571
Y177-47		0	421472	469566	454422
Y635-10			0	465040	430754
Y510-1				0	200702
Y510-9					0
