# Supplementary material for: An extended KASP-SNP resource for molecular breeding in Chinese cabbage(Brassica rapa L. ssp. pekinensis)
Source: PLoS One. 2020 Oct 2;15(10):e0240042. doi: 10.1371/journal.pone.0240042 (PMC7531813; doi:10.1371/journal.pone.0240042)
Supplement: S4 Table — (XLSX) [file pone.0240042.s006.xlsx]

## Sheet: Sheet1
S4 Table Sanger sequencing primers for SNP validation
Primer name	Forward and reverse primer sequence(5'-3')	No. SNP chekced	SNP_id checked
A01Seq_1	F:CACAAGGGAACACGCAAAGG	5	A01_73450, A01_73474, A01_73615, A01_73622, A01_73723
	R:ATGGGCGGTCAAGACAACAA
A01Seq_3	F:CCCCTGTAGTGAGATTGTTG	5	A01_1451633, A01_1451736, A01_1451760, A01_1451861, A01_1451889
	R:GCTAAACCACTTGAAGGGAG
A01Seq_4	F:GCGTCGCTAACCGCTCCAAC	4	A01_20824748, A01_20824780, A01_20824795, A01_20824978
	R:CGATCCTGTAACCGCCATCTC
A01Seq_5	F:AACCGATTTGGAATTGAGTTGC	4	A01_23988405, A01_23988558, A01_23988624, A01_23988829
	R:AGGGTGAGCACAAGAACGTAAC
A02Seq_1	F:CAGCCCAGTTAGTCCCATTC	3	A02_1500565, A02_1500746, A02_1500921
	R:TACTAACCTCCTCCGGGTACAG
A02Seq_2	F:TTTTGCAGGTTGCTTTCTTACG	4	A02_2342533, A02_2342535, A02_2342668, A02_2342878
	R:CAATCCTCTTTCTTGTTCCCAC
A02Seq_3	F:TTTTCTCGCCTGTTGACGTT	9	A02_18494535, A02_18494539, A02_18494543, A02_18494614, A02_18494810,A02_18494818,A02_18494832,A02_18494862, A02_18494864
	R:ATATCTACGAGCAACCAACATC
A02Seq_4	F:TACCCGATGGGTGGAAACAAC	6	A02_25769463, A02_25769475, A02_25769592, A02_25769613, A02_25769640, A02_25769661
	R:CCATCACGGCATCGTAATCC
A03Seq_1	F:GTTGGTCCTGACGCCTCTGC	5	A03_825030, A03_825160, A03_825330, A03_825339, A03_825399
	R:GATTTGGCTTTGAGGGTCTCTG
A03Seq_2	F:ATTCAGCCTCCCATCATCAG	3	A03_15944019, A03_15944137, A03_15944356
	R:CTAACCTTTCATTTGATCCATTA
A03Seq_3	F:GTACGATTCAGACATTTGTTTGC	3	A03_22764029, A03_22764301, A03_22764322
	R:TAGGAAATTCCAAGACCACAGC
A03Seq_5	F:TTGAGATTACCATCCTGCCCAG	7	A03_28722977,A03_28723010, A03_28723021, A03_28723037, A03_28723091, A03_28723091, A03_28723231
	R:GAGCCATTGCTGATCCCTCT
A04Seq_1	F:AACACTCTGCTTGACACCCAAC	3	A04_4021893, A04_4022043, A04_4022113
	R:CTCTATTTACAATTCGCTTCCG
A04Seq_3	F:AAGAACACCTTGCAACCATCAC	6	A04_2679227, A04_2679267, A04_2679303, A04_2679336, A04_2679399, A04_2679402
	R:TTAGCTGGAGCTCAGGGTCAAG
A04Seq_4	F:CAATGCCACTGTCATCCCACC	6	A04_10475710, A04_10475719, A04_10475736, A04_10475779, A04_10475788, A04_10475797
	R:TCTCCAACTTGCGTCGCTCT
A04Seq_5	F:TCATAAGCCACGCAGTTCGG	4	A04_15951419, A04_15951501, A04_15951907,A04_15951946
	R:GACGGTTGTTTCATTCTTGAGC
A05Seq_2	F:GTAGCCTTCAATGTCGAAGTGG	3	A05_5073613,A05_5073702, A05_5073823
	R:CTTCACCATAAACAACCCAAG
A05Seq_3	F:CACTTGGATCGCTTGCTTTATC	4	A05_7348289, A05_7348352, A05_7348380, A05_7348410
	R:CCTTCACGAGGAGTGGGAGC
A05Seq_4	F:ACCCTGCTTTCTTGGATTGG	4	A05_11021561, A05_11021630, A05_11021870, A05_11021887
	R:AAGTGCGTAGCCTGAAGATGAC
A05Seq_5	F:CACCGCTTTGACCCGTTTAG	6	A05_19047182, A05_19047198, A05_19047200, A05_19047243, A05_19047302, A05_19047325
	R:GGAATCAGAAGCGATTTGGTTG
A08Seq_3	F:AAGACGGCAACAGTAAGGGAG	4	A08_12392468, A08_12392479, A08_12392676, A08_12392676
	R:TCTCATAACTTGGAGATTCCGG
A08Seq_4	F:GTGAATCTCCCAGACCGACAG	5	A08_16693430, A08_16693438, A08_16693499, A08_16693680, A08_16693776
	R:CACATAGGCGAGGCGAAGC
A08Seq_5	F:CTACCAGACGAAAATCGAAGGC	5	A08_19940394, A08_19940530, A08_19940557, A08_19940654,A08_19940661
	R:CTATCATCAGCAGCATCACTCG
A09Seq_4	F:AGACGGTACTATCCTCCACTGG	6	A09_18411444, A09_18411572, A09_18411732, A09_18411760, A09_18411856, A09_18411858
	R:GATTCAGAGCCTACTCACCTTG
A09Seq_5	F:CCAGTGCTTCCCGATACCTC	5	A09_17828410, A09_17828460, A09_17828504, A09_17828664, A09_17828802
	R:CCTTTCACTTCTGGGCTCCT
A10Seq_1	F:TGACGACCACCGTTCCAAGT	9	A10_11455295, A10_11455296, A10_11455324, A10_11455345, A10_11455595, A10_11455699, A10_11455702, A10_11455705, A10_11455708
	R:CGACCCAAATGGTTACTCTGC
A10Seq_2	F:TGGCAGATATGTACTGGGATTG	5	A10_9503474, A10_9503486, A10_9503689, A10_9503789, A10_9503915
	R:CAAGCGAGTCAACCGTCAGC
A10Seq_3	F:ACCTCGTTTGAAATCACCCC	2	A10_11947862, A10_11948152
	R:TACCTGATCTGAGGTTCCGTG
A10Seq_4	F:AGTGTGTTGTTACCTGGGCTTG	4	A10_10581699, A10_10581838, A10_10581937, A10_10581975
	R:GTGGTGAGTGTTCCTCATCTCC
A10Seq_5	F:ATTGCAGATGTTGACTGGTATG	3	A10_1159371, A10_1159732, A10_1159782
	R:TGTTCTGTCGTACCCTGAAC
