# Supplementary material for: An extended KASP-SNP resource for molecular breeding in Chinese cabbage(Brassica rapa L. ssp. pekinensis)
Source: PLoS One. 2020 Oct 2;15(10):e0240042. doi: 10.1371/journal.pone.0240042 (PMC7531813; doi:10.1371/journal.pone.0240042)
Supplement: S5 Table — (XLSX) [file pone.0240042.s007.xlsx]

## Sheet: Sheet1
S5 Table Validation of selected SNPs by comparison between re-sequencing and Sanger sequencing
SNP ID	Chr	Position	Ref	Alt	Re-sequencing					Sanger sequencinga
					Y177_47	Y635_10	Y510_1	Y510_9		Y177_47	Y635_10	Y510_1	Y510_9
A01_73450	A01	73450	G	T	G	T	G	G		G	T	-	G
A01_73474	A01	73474	G	A	G	A	G	G		G	A	-	G
A01_73615	A01	73615	A	G	G	G	A	A		G	G	-	A
A01_73622	A01	73622	A	G	G	G	A	A		G	G	-	A
A01_73723	A01	73723	A	G	G	G	A	A		G	-	-	A
A01_1451633	A01	1451633	C	T	T	C	T	T		T	C	T	T
A01_1451736	A01	1451736	T	C	C	T	T	T		C	T	T	T
A01_1451760	A01	1451760	C	G	G	C	C	C		G	C	C	C
A01_1451861	A01	1451861	C	G	G	C	C	C		G	C	C	C
A01_1451889	A01	1451889	T	C	C	T	T	T		C	T	T	T
A01_20824748	A01	20824748	G	T	T	G	T	T		T	G	T	T
A01_20824780	A01	20824780	A	G	G	A	G	G		G	A	G	G
A01_20824795	A01	20824795	G	A	A	G	A	A		A	G	A	A
A01_20824978	A01	20824978	C	A	A	C	A	A		A	C	A	A
A01_23988405	A01	23988405	C	T	C	C	T	T		C	C	T	T
A01_23988558	A01	23988558	C	T	C	C	T	T		C	C	T	T
A01_23988624	A01	23988624	T	G	T	T	G	G		T	T	G	G
A01_23988829	A01	23988829	T	G	T	T	G	G		T	T	G	G
A02_1500565	A02	1500565	T	C	T	T	C	T		T	T	C	T
A02_1500746	A02	1500746	A	G	G	A	A	G		G	A	A	G
A02_1500921	A02	1500921	G	A	A	G	G	A		A	G	G	A
A02_2342533	A02	2342533	T	C	T	C	T	C		T	C	T	C
A02_2342535	A02	2342535	A	G	A	G	G	G		A	G	G	G
A02_2342668	A02	2342668	C	G	G	G	G	G		G	G	G	G
A02_2342878	A02	2342878	T	C	T	T	C	T		T	T	C	T
A02_25769463	A02	25769463	G	T	T	T	T	T		T	T	-	T
A02_25769475	A02	25769475	G	T	T	T	T	T		T	T	-	T
A02_25769592	A02	25769592	C	G	G	C	C	C		G	C	-	C
A02_25769613	A02	25769613	A	G	G	A	A	A		G	A	-	A
A02_25769640	A02	25769640	C	G	G	C	C	C		G	C	-	C
A02_25769661	A02	25769661	C	T	T	C	C	C		T	C	-	C
A03_825030	A03	825030	G	T	G	G	T	T		G	G	T	T
A03_825160	A03	825160	T	C	T	T	C	C		T	T	C	C
A03_825330	A03	825330	T	A	T	T	A	A		T	T	A	A
A03_825339	A03	825339	G	A	G	G	A	A		G	G	A	A
A03_825399	A03	825399	G	A	G	G	A	A		G	G	A	A
A03_15944019	A03	15944019	C	A	C	C	C	A		C	C	C	A
A03_15944137	A03	15944137	T	C	T	T	T	C		T	T	T	C
A03_15944356	A03	15944356	T	C	T	T	T	C		T	T	T	C
A03_22764029	A03	22764029	G	C	G	C	G	G		G	C	G	G
A03_22764301	A03	22764301	T	G	T	G	T	T		T	G	T	T
A03_22764322	A03	22764322	T	G	T	G	T	T		T	G	T	T
A03_28722977	A03	28722977	C	A	C	C	A	A		C	C	A	A
A03_28723010	A03	28723010	T	C	T	C	T	T		T	C	T	T
A03_28723021	A03	28723021	A	C	A	C	A	A		A	C	A	A
A03_28723037	A03	28723037	T	A	T	A	T	T		T	A	T	T
A03_28723091	A03	28723091	A	T	A	T	A	A		A	T	A	A
A03_28723106	A03	28723106	A	T	A	T	A	A		A	T	A	A
A03_28723231	A03	28723231	T	A	T	A	A	A		T	A	A	A
A04_4021893	A04	4021893	G	T	G	G	T	G		G	G	T	G
A04_4022043	A04	4022043	C	T	C	C	T	C		C	C	T	C
A04_4022113	A04	4022113	A	G	A	A	G	A		A	A	G	A
A04_2679402	A04	2679402	C	G	G	G	G	C		G	G	G	C
A04_2679399	A04	2679399	C	T	G	G	G	A		G	G	G	A
A04_2679336	A04	2679336	C	T	G	G	G	A		G	G	G	A
A04_2679303	A04	2679303	G	C	C	C	C	G		C	C	C	G
A04_2679267	A04	2679267	G	A	C	C	C	T		C	C	C	T
A04_2679227	A04	2679227	G	A	C	C	C	T		C	C	C	T
A04_10475710	A04	10475710	A	G	A	A	G	A		A	A	G	-
A04_10475719	A04	10475719	A	G	A	A	G	A		A	A	G	-
A04_10475736	A04	10475736	A	G	A	A	G	A		A	A	G	-
A04_10475779	A04	10475779	T	A	T	T	A	T		T	T	A	-
A04_10475788	A04	10475788	G	T	G	G	T	G		G	G	T	-
A04_10475797	A04	10475797	A	G	A	A	G	A		A	A	G	-
A04_15951946	A04	15951946	G	T	C	C	A	C		C	C	A	C
A04_15951907	A04	15951907	T	C	A	A	G	A		A	A	G	A
A04_15951501	A04	15951501	T	C	A	A	T	A		A	A	T	A
A04_15951419	A04	15951419	T	A	A	A	T	A		A	A	T	A
A05_5073613	A05	5073613	A	G	A	G	A	A		A	G	A	A
A05_5073702	A05	5073702	C	T	C	C	T	T		C	C	T	T
A05_5073823	A05	5073823	C	G	C	C	G	G		C	C	G	G
A05_7348289	A05	7348289	G	C	C	G	G	C		C	G	G	C
A05_7348352	A05	7348352	A	G	G	A	A	G		G	A	A	G
A05_7348380	A05	7348380	C	T	T	C	C	T		T	C	C	T
A05_7348410	A05	7348410	T	C	C	T	T	C		C	T	T	C
A05_11021561	A05	11021561	T	G	T	G	G	T		T	G	G	T
A05_11021630	A05	11021630	C	G	C	G	G	C		C	G	G	C
A05_11021870	A05	11021870	A	C	A	C	C	A		A	C	C	A
A05_11021887	A05	11021887	A	G	A	G	G	A		A	G	G	A
A05_19047182	A05	19047182	C	G	C	G	C	G		C	G	C	G
A05_19047198	A05	19047198	C	T	C	T	C	T		C	T	C	T
A05_19047200	A05	19047200	T	C	T	C	T	C		T	C	T	C
A05_19047243	A05	19047243	T	C	T	C	T	C		T	C	T	C
A05_19047302	A05	19047302	C	G	C	G	C	G		C	G	C	G
A05_19047325	A05	19047325	G	A	G	A	G	A		G	A	G	A
A02_18494864	A02	18494864	A	G	C	T	T	T		C	T	T	T
A02_18494862	A02	18494862	A	T	A	T	T	T		A	T	T	T
A02_18494832	A02	18494832	G	A	T	C	C	C		T	C	C	C
A02_18494818	A02	18494818	A	C	G	T	T	T		G	T	T	T
A02_18494810	A02	18494810	A	G	C	T	T	T		C	T	T	T
A02_18494614	A02	18494614	A	G	C	T	T	T		C	T	T	T
A02_18494543	A02	18494543	G	A	T	C	C	C		T	C	C	C
A02_18494539	A02	18494539	G	A	T	C	C	C		T	C	C	C
A02_18494535	A02	18494535	T	C	G	A	A	A		G	A	A	A
A08_12392468	A08	12392468	C	A	C	A	C	A		C	A	C	A
A08_12392479	A08	12392479	G	T	G	T	G	T		G	T	G	T
A08_12392676	A08	12392676	T	G	T	G	T	G		T	G	T	G
A08_12392986	A08	12392986	C	T	C	T	C	T		C	T	C	T
A08_16693430	A08	16693430	C	A	C	C	A	C		C	C	A	C
A08_16693438	A08	16693438	G	T	G	G	T	G		G	G	T	G
A08_16693499	A08	16693499	C	T	C	C	T	C		C	C	T	C
A08_16693680	A08	16693680	G	C	G	G	C	G		G	G	C	G
A08_16693776	A08	16693776	G	A	G	A	G	A		G	A	G	A
A08_19940661	A08	19940661	T	G	A	A	C	A		A	A	C	A
A08_19940654	A08	19940654	C	A	G	G	T	G		G	G	T	G
A08_19940557	A08	19940557	A	T	T	T	A	T		T	T	A	T
A08_19940530	A08	19940530	G	A	C	C	T	C		C	C	T	C
A08_19940394	A08	19940394	G	C	C	C	G	C		C	C	G	C
A09_18411858	A09	18411858	T	C	A	A	A	G		A	A	A	G
A09_18411856	A09	18411856	G	C	C	C	C	G		C	C	C	G
A09_18411760	A09	18411760	T	G	A	A	A	C		A	A	A	C
A09_18411732	A09	18411732	G	A	T	C	C	T		T	C	C	T
A09_18411572	A09	18411572	A	C	G	T	T	G		G	T	T	G
A09_18411444	A09	18411444	A	G	C	T	T	C		C	T	T	C
A09_17828802	A09	17828802	G	A	C	T	C	C		C	T	C	C
A09_17828664	A09	17828664	G	T	C	A	C	C		C	A	C	C
A09_17828504	A09	17828504	T	G	C	C	C	C		C	C	C	C
A09_17828460	A09	17828460	C	A	T	G	T	T		T	G	T	T
A09_17828410	A09	17828410	A	G	T	C	T	T		T	C	T	T
A10_11455295	A10	11455295	T	G	G	T	T	T		G	T	T	T
A10_11455296	A10	11455296	C	A	A	C	C	C		A	C	C	C
A10_11455324	A10	11455324	T	C	C	T	T	T		C	T	T	T
A10_11455345	A10	11455345	T	C	C	T	T	T		C	T	T	T
A10_11455595	A10	11455595	G	A	A	G	G	G		A	G	G	G
A10_11455699	A10	11455699	C	T	T	C	C	C		T	C	C	C
A10_11455702	A10	11455702	G	A	A	G	G	G		A	G	G	G
A10_11455705	A10	11455705	T	G	G	T	T	T		G	T	T	T
A10_11455708	A10	11455708	C	T	T	C	C	C		T	C	C	C
A10_9503474	A10	9503474	G	A	G	G	A	A		G	G	A	A
A10_9503486	A10	9503486	A	T	A	A	T	T		A	A	T	T
A10_9503689	A10	9503689	A	C	A	A	C	C		A	A	C	C
A10_9503789	A10	9503789	T	C	T	T	C	C		T	T	C	C
A10_9503915	A10	9503915	A	T	A	A	T	T		A	A	T	T
A10_11947862	A10	11947862	G	T	T	G	G	G		T	G	G	G
A10_11948152	A10	11948152	C	T	T	C	C	C		T	C	C	C
A10_10581699	A10	10581699	G	A	G	G	A	A		G	G	A	A
A10_10581838	A10	10581838	C	T	C	C	T	T		C	C	T	T
A10_10581937	A10	10581937	C	A	C	C	A	A		C	C	A	A
A10_10581975	A10	10581975	T	C	T	T	C	C		T	T	C	C
A10_1159782	A10	1159782	C	A	G	G	T	T		G	G	T	T
A10_1159732	A10	1159732	T	G	A	A	C	C		A	A	C	C
A10_1159371	A10	1159371	C	G	G	G	C	C		G	G	C	C
Note: '-' in this table means missing data
