# Supplementary material for: An extended KASP-SNP resource for molecular breeding in Chinese cabbage(Brassica rapa L. ssp. pekinensis)
Source: PLoS One. 2020 Oct 2;15(10):e0240042. doi: 10.1371/journal.pone.0240042 (PMC7531813; doi:10.1371/journal.pone.0240042)
Supplement: S6 Table — (XLSX) [file pone.0240042.s008.xlsx]

## Sheet: Sheet1
S6 Table Primer sequences and genetic information for KASP markers developed in this study.
KASP-SNP marker	SNP_ID	Chr	Physical position	SNP type	Marker type	Primer discription	Primer sequence(5'-3')	Base of Y177_47	Base of Y635_10	Base of Y510_1	Base of Y510_9	SNP annotation
												Region in Genome	Exonic Function
KBr1	A01_6994	A01	6994	C/G	Co-dominant	Forward 1	FAM-ACTCTGGTGGCTCTCTTTGTGG	C	G	C	C	intergenic	.
						Forward 2	HEX-ACTCTGGTGGCTCTCTTTGTGC
						Reverse	GGTAACACAAACCCTAAGATGCAGC
KBr2	A01_272565	A01	272565	C/G	Co-dominant	Forward 1	HEX-TCAGCACGAAGGGCATCATC	C	G	G	C	upstream	.
						Forward 2	FAM-TCAGCACGAAGGGCATCATG
						Reverse	TGAAGCTGGATTTGGTTAGGCGTC
KBr3	A01_959707	A01	959707	C/T	Co-dominant	Forward 1	FAM-GATTATGCAGGACCTCACCAAG	C	C	T	C	exonic	nonsynonymous
						Forward 2	HEX-GATTATGCAGGACCTCACCAAA
						Reverse	GGAACGTTCCTAGCATGAGGTCTG
KBr4	A01_2790319	A01	2790319	G/C	Co-dominant	Forward 1	HEX-TAGCATCTGGACAGGGAAACC	G	C	G	G	exonic	nonsynonymous
						Forward 2	FAM-TAGCATCTGGACAGGGAAACG
						Reverse	GGAGTCCAAGGCCAATAAGCTATC
KBr5	A01_4116331	A01	4116331	C/G	Co-dominant	Forward 1	FAM-TCCATTGGCATTGCACGAC	G	G	C	C	exonic	nonsynonymous
						Forward 2	HEX-TCCATTGGCATTGCACGAG
						Reverse	TGCAGGCAATTCCTGGGTCTAG
KBr6	A01_5375032	A01	5375032	C/T	Co-dominant	Forward 1	FAM-AGTTAATCCAATGGTCACCG	T	C	C	C	exonic	nonsynonymous
						Forward 2	HEX-AGTTAATCCAATGGTCACCA
						Reverse	AGGCCAATACAATAAGCGATAGACTG
KBr7	A01_8428006	A01	8428006	G/C	Co-dominant	Forward 1	FAM-ACCACTTCAATTTCATTGATCG	C	G	G	G	exonic	nonsynonymous
						Forward 2	HEX-ACCACTTCAATTTCATTGATCC
						Reverse	CTGATTCCTCGTTGGATCTTTTATC
KBr8	A01_9779509	A01	9779509	C/G	Co-dominant	Forward 1	FAM-GACTCGGATGATCTCTGGTATG	G	G	C	C	exonic	nonsynonymous
						Forward 2	HEX-GACTCGGATGATCTCTGGTATC
						Reverse	GACACTATCGCCAGTGGAAATCAG
KBr9	A01_10000464	A01	10000464	G/C	Co-dominant	Forward 1	FAM-GCAAGCCGCTTGGCCTCAAG	G	G	C	C	exonic	nonsynonymous
						Forward 2	HEX-GCAAGCCGCTTGGCCTCAAC
						Reverse	GGCCAAAAAAGAAGTAATCATGGTAG
KBr10	A01_10899976	A01	10899976	T/C	Co-dominant	Forward 1	HEX-GTTTATTAGCAGCCACTGAGGT	T	C	C	C	exonic	nonsynonymous
						Forward 2	FAM-GTTTATTAGCAGCCACTGAGGC
						Reverse	GTTCTGTTCCTTATGCTTAAGCTCG
KBr11	A01_11451730	A01	11451730	G/C	Co-dominant	Forward 1	HEX-AAGCTGGTTTCTCCTTCCGC	G	G	C	G	exonic	nonsynonymous
						Forward 2	FAM-AAGCTGGTTTCTCCTTCCGG
						Reverse	CGTCGGCCGGATCCGAGACTAC
KBr12	A01_11977175	A01	11977175	A/G	Co-dominant	Forward 1	HEX-AGGTAAGACGAGGAATGGAGGA	A	A	G	A	exonic	nonsynonymous
						Forward 2	FAM-AGGTAAGACGAGGAATGGAGGG
						Reverse	CGGCTAACACCTTTCTCCTTTAACAC
KBr13	A01_14823051	A01	14823051	G/C	Co-dominant	Forward 1	HEX-GGTGGAAGCTTCCCTTTTGC	G	G	C	C	exonic	nonsynonymous
						Forward 2	FAM-GGTGGAAGCTTCCCTTTTGG
						Reverse	GAGAAGAACGAGACTTGGAGTGGG
KBr14	A01_16139807	A01	16139807	C/A	Co-dominant	Forward 1	FAM-ACCGGAATCGACCTTCTTTG	C	A	C	C	exonic	stopgain
						Forward 2	HEX-ACCGGAATCGACCTTCTTTT
						Reverse	TCGACGAGAAGAGACAGATCATCTAC
KBr15	A01_17428227	A01	17428227	A/C	Co-dominant	Forward 1	HEX-CAGCAGTAGCCTCCTCATCATA	A	A	C	C	exonic	nonsynonymous
						Forward 2	FAM-CAGCAGTAGCCTCCTCATCATC
						Reverse	CCACTACCTATATACTTGTCAGGAGC
KBr16	A01_18462417	A01	18462417	A/G	Co-dominant	Forward 1	HEX-TGGCCGTGTTGATGCGAT	A	A	G	G	exonic	nonsynonymous
						Forward 2	FAM-TGGCCGTGTTGATGCGAC
						Reverse	GCTTCATCAAGAAGATCCCATGGC
KBr17	A01_19660237	A01	19660237	G/C	Co-dominant	Forward 1	HEX-ACAGAATATTACTTTTGCAGGC	C	G	G	G	exonic	nonsynonymous
						Forward 2	FAM-ACAGAATATTACTTTTGCAGGG
						Reverse	GCAAGATGTTGTTGATCAGTTTTTTC
KBr18	A01_21215190	A01	21215190	G/C	Co-dominant	Forward 1	FAM-GGTGATATGCAGCAGCCAAG	C	C	G	G	exonic	nonsynonymous
						Forward 2	HEX-GGTGATATGCAGCAGCCAAC
						Reverse	AGCCAACGCCTCTAAGCTCAGAAG
KBr19	A01_22190281	A01	22190281	C/G	Co-dominant	Forward 1	HEX-GAATATGATTGCCCTTGGAC	C	G	G	G	intergenic	.
						Forward 2	FAM-GAATATGATTGCCCTTGGAG
						Reverse	TTCCTCCTCTCATACGAGCAATACAC
KBr20	A01_24479666	A01	24479666	C/T	Co-dominant	Forward 1	FAM-ATCTCTCTTAAACATGCTCACG	C	C	T	T	exonic	nonsynonymous
						Forward 2	HEX-ATCTCTCTTAAACATGCTCACA
						Reverse	AAATAGAGAGAGAGAGAAGAAAGAAG
KBr21	A01_25226745	A01	25226745	C/A	Co-dominant	Forward 1	FAM-ATCCCCGGCGGATCAATCC	C	C	C	A	exonic	nonsynonymous
						Forward 2	HEX-ATCCCCGGCGGATCAATCA
						Reverse	CCGGGAGGATGAGTCATTGTAATAG
KBr22	A01_25944285	A01	25944285	C/G	Dominant	Forward 1	FAM-TAAAACCTGATTGGCCTAAAGG	C	C	G	G	exonic	nonsynonymous
						Forward 2	HEX-TAAAACCTGATTGGCCTAAAGC
						Reverse	GCAAACGAAGAGCAGCGCCTTCTC
KBr23	A01_26635239	A01	26635239	C/A	Co-dominant	Forward 1	FAM-GGGTCAATGAGAGCGAAGAG	C	C	A	C	exonic	nonsynonymous
						Forward 2	HEX-GGGTCAATGAGAGCGAAGAT
						Reverse	TCGAGTCGCAAGATACGCCAAACC
KBr24	A02_117204	A02	117204	A/G	Co-dominant	Forward 1	HEX-GGCTTGATTGTCTGCCTTGA	A	G	A	A	exonic	nonsynonymous
						Forward 2	FAM-GGCTTGATTGTCTGCCTTGG
						Reverse	CATAAGAAGAAAATGGTAGATTTAGG
KBr25	A02_486011	A02	486011	G/C	Dominant	Forward 1	FAM-TACAGAAGAAGGATGGAGATCG	G	G	C	G	exonic	synonymous
						Forward 2	HEX-TACAGAAGAAGGATGGAGATCC
						Reverse	GACGCGGTAAGACTTTCACGTAAAAC
KBr26	A02_1500270	A02	1500270	C/G	Co-dominant	Forward 1	HEX-GAGTCGACAGTTTTTTCAGC	G	C	C	G	intronic	.
						Forward 2	FAM-GAGTCGACAGTTTTTTCAGG
						Reverse	CCTGGCATACAAATATCAGAATCTCG
KBr27	A02_3150472	A02	3150472	C/G	Co-dominant	Forward 1	FAM-TACGGGACCTCTTCAAACCG	G	C	G	C	exonic	nonsynonymous
						Forward 2	HEX-TACGGGACCTCTTCAAACCC
						Reverse	TTCTCTTTCCAAGCTTGGTGGCTC
KBr28	A02_3919030	A02	3919030	C/G	Co-dominant	Forward 1	FAM-AAGTCCCTCCCCTTGTTTCG	C	C	G	C	exonic	nonsynonymous
						Forward 2	HEX-AAGTCCCTCCCCTTGTTTCC
						Reverse	GAAACCTGCAACGTCAAGATAGCG
KBr29	A02_4926637	A02	4926637	A/T	Co-dominant	Forward 1	FAM-AACAGGTGCAAATCCCCACT	A	T	T	A	exonic	nonsynonymous
						Forward 2	HEX-AACAGGTGCAAATCCCCACA
						Reverse	TTCACTTACAAGACTTGTGATTCTTC
KBr30	A02_5960985	A02	5960985	C/A	Co-dominant	Forward 1	FAM-GCCTTGGGAAAAGACTCGC	A	C	A	C	exonic	nonsynonymous
						Forward 2	HEX-GCCTTGGGAAAAGACTCGA
						Reverse	GGGCATGTGAAGGTGATATTTCGC
KBr31	A02_6662702	A02	6662702	G/C	Co-dominant	Forward 1	HEX-GTTGTTATCCACCACACGAC	G	G	C	C	exonic	nonsynonymous
						Forward 2	FAM-GTTGTTATCCACCACACGAG
						Reverse	GGAGGAACCTTGGAAAGCAAATAAG
KBr32	A02_7653831	A02	7653831	C/G	Co-dominant	Forward 1	FAM-TTCTCGTTGGTTTTGTCCCGG	C	G	G	G	exonic	synonymous
						Forward 2	HEX-TTCTCGTTGGTTTTGTCCCGC
						Reverse	TGGCGATAACCGGGCGAAAACG
KBr33	A02_9605370	A02	9605370	G/C	Dominant	Forward 1	FAM-GGTATTGTGGTTCTTGAGCTGG	G	G	C	C	exonic	nonsynonymous
						Forward 2	HEX-GGTATTGTGGTTCTTGAGCTGC
						Reverse	AGTTCACATCAAAGTTTTTCCTTCC
KBr34	A02_9961890	A02	9961890	G/C	Dominant	Forward 1	FAM-GAAACACTGCTATGGCTTCTG	C	C	G	G	exonic	nonsynonymous
						Forward 2	HEX-GAAACACTGCTATGGCTTCTC
						Reverse	ACAACCTCTTGCTCGACGATTTTAG
KBr35	A02_10828429	A02	10828429	C/G	Co-dominant	Forward 1	FAM-TTGGATCTTTAACCAAACAGG	C	G	C	C	exonic	nonsynonymous
						Forward 2	HEX-TTGGATCTTTAACCAAACAGC
						Reverse	ACGCAGTCGTTTAGAGAGTTGATCG
KBr36	A02_12194080	A02	12194080	A/C	Co-dominant	Forward 1	HEX-CACCTGATGTCTGCTACGGACA	A	A	A	C	upstream	.
						Forward 2	FAM-CACCTGATGTCTGCTACGGACC
						Reverse	CGAACAGACTTGCGTAACCGATCTC
KBr37	A02_12536553	A02	12536553	C/G	Co-dominant	Forward 1	FAM-CTTCAGGTAATGGCAGGATG	C	G	G	G	exonic	nonsynonymous
						Forward 2	HEX-CTTCAGGTAATGGCAGGATC
						Reverse	GTCTCGTTGTTCTTGGAGAACTAGAG
KBr38	A02_15627764	A02	15627764	C/G	Co-dominant	Forward 1	HEX-AAACCTAACACCCGTTTCTC	G	C	G	G	exonic	nonsynonymous
						Forward 2	FAM-AAACCTAACACCCGTTTCTG
						Reverse	ATTCACCTTTGGGGCCCAAACG
KBr39	A02_18489476	A02	18489476	G/C	Co-dominant	Forward 1	FAM-GAAGAGCTGTTGACAGTTGGTG	C	G	G	G	exonic	nonsynonymous
						Forward 2	HEX-GAAGAGCTGTTGACAGTTGGTC
						Reverse	CATGTTCGACCTAGGTTTGAAGCTG
KBr40	A02_19314917	A02	19314917	C/A	Co-dominant	Forward 1	FAM-CTTAGTCGCGGCTGTGCTC	C	C	C	A	exonic	synonymous
						Forward 2	HEX-CTTAGTCGCGGCTGTGCTA
						Reverse	CTGCTTTCCCTCTTTTTATGACTAC
KBr41	A02_19426916	A02	19426916	T/C	Co-dominant	Forward 1	HEX-GCCGACACGCTTCAGAAGA	T	T	C	C	exonic	nonsynonymous
						Forward 2	FAM-GCCGACACGCTTCAGAAGG
						Reverse	CATAGGCCAAGCAAGACGAGCATG
KBr42	A02_20495135	A02	20495135	A/G	Co-dominant	Forward 1	HEX-GCTCACCAGAGTCTTGTTTCT	G	A	G	G	exonic	nonsynonymous
						Forward 2	FAM-GCTCACCAGAGTCTTGTTTCC
						Reverse	CCGGTAACGTACGTCGAGTCTTGC
KBr43	A02_20894444	A02	20894444	A/C	Co-dominant	Forward 1	HEX-CCCCGGTATTATCGGAAAGA	C	A	C	C	exonic	nonsynonymous
						Forward 2	FAM-CCCCGGTATTATCGGAAAGC
						Reverse	TGATGCCTCCTAATGAGCAAGAATC
KBr44	A02_21315386	A02	21315386	A/C	Dominant	Forward 1	HEX-TCACTTCGGGTTTGTACCCT	A	C	A	A	exonic	nonsynonymous
						Forward 2	FAM-TCACTTCGGGTTTGTACCCG
						Reverse	TCAGCTGCTTCTTTTGATGTGATTAC
KBr45	A02_22527997	A02	22527997	C/G	Co-dominant	Forward 1	HEX-TAATGTCGAGAAGGACTGTGC	C	G	C	C	exonic	nonsynonymous
						Forward 2	FAM-TAATGTCGAGAAGGACTGTGG
						Reverse	GAACCCTGAAAATGACTGAAATGCC
KBr46	A02_23889502	A02	23889502	G/C	Co-dominant	Forward 1	FAM-TACAAACGTTCCAACAAAGAAG	G	C	C	C	exonic	nonsynonymous
						Forward 2	HEX-TACAAACGTTCCAACAAAGAAC
						Reverse	GAGTTCCTTAACTCTTTCTCTGGAG
KBr47	A02_25268765	A02	25268765	C/T	Co-dominant	Forward 1	FAM-GAGATGTGTTGATGGACGCTGC	C	C	T	T	exonic	nonsynonymous
						Forward 2	HEX-GAGATGTGTTGATGGACGCTGT
						Reverse	GATGTGTCTTTTGATTTGTCACAGC
KBr48	A02_25268926	A02	25268926	T/C	Co-dominant	Forward 1	HEX-GTTGATTAGTCGCTGAGGTTT	T	T	C	C	exonic	nonsynonymous
						Forward 2	FAM-GTTGATTAGTCGCTGAGGTTC
						Reverse	TCGTGTGGATGCTCAGAACAGTGG
KBr49	A02_26929619	A02	26929619	G/C	Co-dominant	Forward 1	FAM-TTCGATGCCGAATCCTCTGCTG	G	C	G	G	exonic	nonsynonymous
						Forward 2	HEX-TTCGATGCCGAATCCTCTGCTC
						Reverse	GCCAAAATTCAGAGACGAGCTCTTC
KBr50	A03_82622	A03	82622	G/C	Co-dominant	Forward 1	HEX-CGATGACCGAAGAGGAGATAC	C	G	G	G	exonic	nonsynonymous
						Forward 2	FAM-CGATGACCGAAGAGGAGATAG
						Reverse	GACAAGCAACAAGCATACGGCAAC
KBr51	A03_825160	A03	825160	T/C	Co-dominant	Forward 1	HEX-TTCACTGTTAACTCCACAGCAT	T	T	C	C	exonic	nonsynonymous
						Forward 2	FAM-TTCACTGTTAACTCCACAGCAC
						Reverse	CCTCCTCCTGATACAGCAACTAATG
KBr52	A03_1581713	A03	1581713	G/C	Co-dominant	Forward 1	HEX-ACAGAACGCCTCTTTCTGAC	G	G	C	C	exonic	nonsynonymous
						Forward 2	FAM-ACAGAACGCCTCTTTCTGAG
						Reverse	AACTCTCCATGTACAAGAAGGACAC
KBr53	A03_2962558	A03	2962558	C/G	Co-dominant	Forward 1	HEX-TTACAGAAAGATGAGGCTCC	C	C	G	G	exonic	nonsynonymous
						Forward 2	FAM-TTACAGAAAGATGAGGCTCG
						Reverse	CATGCGTTGAAGATGATCATGAAG
KBr54	A03_4666600	A03	4666600	G/C	Co-dominant	Forward 1	HEX-GAAGTCCAAATAACAGCTTTGC	C	G	G	G	exonic	nonsynonymous
						Forward 2	FAM-GAAGTCCAAATAACAGCTTTGG
						Reverse	AAACCGGTGAAAGACATCTACTACTC
KBr55	A03_6739192	A03	6739192	G/C	Co-dominant	Forward 1	FAM-TAGAACTCTATAGGCGGGCG	G	C	G	G	exonic	nonsynonymous
						Forward 2	HEX-TAGAACTCTATAGGCGGGCC
						Reverse	GCTCAGGAGAGCCTCAAAGCAACG
KBr56	A03_8311518	A03	8311518	T/C	Co-dominant	Forward 1	HEX-GAGAAGAAGGTAGCTTTGGTGT	T	T	T	C	exonic	synonymous
						Forward 2	FAM-GAGAAGAAGGTAGCTTTGGTGC
						Reverse	CGAGTTCATAGACATAAGCAACATC
KBr57	A03_9623989	A03	9623989	C/G	Co-dominant	Forward 1	FAM-ATGGAGGTCATCAAAGGTTG	C	G	C	C	exonic	nonsynonymous
						Forward 2	HEX-ATGGAGGTCATCAAAGGTTC
						Reverse	CTTTTGCGTTTTGAAAAATGTC
KBr58	A03_11258929	A03	11258929	C/G	Co-dominant	Forward 1	HEX-CAGGGTGTGCAAGGCTGCAC	C	G	C	C	exonic	nonsynonymous
						Forward 2	FAM-CAGGGTGTGCAAGGCTGCAG
						Reverse	CTTGCAGAAACCGTTTTGTATGTAG
KBr59	A03_12545455	A03	12545455	C/T	Dominant	Forward 1	HEX-CCTTGGTTCGGAGATAGATAC	C	C	T	C	exonic	nonsynonymous
						Forward 2	FAM-CCTTGGTTCGGAGATAGATAT
						Reverse	CTGCAGGAGATTAAGCTCGATAATG
KBr60	A03_12911720	A03	12911720	G/C	Dominant	Forward 1	HEX-CAGGTGCAAGCTTTGAAGAGTC	G	G	C	G
						Forward 2	FAM-CAGGTGCAAGCTTTGAAGAGTG
						Reverse	CCTTTGGAATGCACATATATCATG
KBr61	A03_13305043	A03	13305043	C/G	Co-dominant	Forward 1	FAM-TTTGCAGTTTCAGATTTCACAG	C	C	G	C	exonic	nonsynonymous
						Forward 2	HEX-TTTGCAGTTTCAGATTTCACAC
						Reverse	GCTGATGGGGATAAACCCTTAATG
KBr62	A03_14398083	A03	14398083	C/G	Co-dominant	Forward 1	FAM-TCATCAATGACTCTGCCTCG	G	C	C	G	exonic	nonsynonymous
						Forward 2	HEX-TCATCAATGACTCTGCCTCC
						Reverse	GGTGTGAAAAAAAAAACAGAAGAATG
KBr63	A03_15591512	A03	15591512	T/G	Co-dominant	Forward 1	HEX-TCTATGGAGCTTCCAGGCAT	T	G	G	T	exonic	nonsynonymous
						Forward 2	FAM-TCTATGGAGCTTCCAGGCAG
						Reverse	TCTCTGTCTATCACGAATCTGATACC
KBr64	A03_16003306	A03	16003306	G/C	Co-dominant	Forward 1	FAM-GTGTTGAGCATCTGGAGGAG	G	G	G	C	upstream;downstream	.
						Forward 2	HEX-GTGTTGAGCATCTGGAGGAC
						Reverse	TCTTCTAAAGGTGAATGTTCCTGG
KBr65	A03_17859778	A03	17859778	T/G	Co-dominant	Forward 1	HEX-GAAGAGGAAGTGGTGTGGATAA	T	T	G	G	exonic	nonsynonymous
						Forward 2	FAM-GAAGAGGAAGTGGTGTGGATAC
						Reverse	GTAAGTTACTTGTCGGCAAAGTCATC
KBr66	A03_20208896	A03	20208896	C/T	Co-dominant	Forward 1	FAM-CTTCTCATTCTTCTTTGCCG	T	C	T	T	exonic	nonsynonymous
						Forward 2	HEX-CTTCTCATTCTTCTTTGCCA
						Reverse	TTCGTAGGATGTCCGTACCATGAG
KBr67	A03_21850936	A03	21850936	G/A	Co-dominant	Forward 1	FAM-CTGCACGCTGATAGGATTGC	G	G	G	A	exonic	nonsynonymous
						Forward 2	HEX-CTGCACGCTGATAGGATTGT
						Reverse	GCCAAAAGTGTGTTATCAACCTTG
KBr68	A03_23534444	A03	23534444	G/C	Co-dominant	Forward 1	FAM-TGTATTAAATTTCTAGGGATCG	G	C	C	C	exonic	nonsynonymous
						Forward 2	HEX-TGTATTAAATTTCTAGGGATCC
						Reverse	GGCTTTCGAATAACTTCTCTGACAC
KBr69	A03_24538135	A03	24538135	C/T	Co-dominant	Forward 1	FAM-TGTACCTGACAAGCTGGAAAC	C	T	C	C	intronic	.
						Forward 2	HEX-TGTACCTGACAAGCTGGAAAT
						Reverse	GCTCTCAGGTAACTGCGTTTGTTCG
KBr70	A03_25878412	A03	25878412	T/C	Co-dominant	Forward 1	HEX-TACGCAATGCGCTGGTTCAT	C	C	T	T	exonic	nonsynonymous
						Forward 2	FAM-TACGCAATGCGCTGGTTCAC
						Reverse	CTGCGGGATTTTATGATTGAAGTGG
KBr71	A03_27058105	A03	27058105	C/G	Co-dominant	Forward 1	HEX-CTAACGGATTCAAGTCATTACC	G	C	C	C	exonic	nonsynonymous
						Forward 2	FAM-CTAACGGATTCAAGTCATTACG
						Reverse	CTCCGCATGTGTTTGACGTGGGTC
KBr72	A03_28153620	A03	28153620	C/G	Co-dominant	Forward 1	HEX-ATGATGCTACTATTGCAGGCC	C	C	G	G	exonic	nonsynonymous
						Forward 2	FAM-ATGATGCTACTATTGCAGGCG
						Reverse	GTGGAACTAACAACTTCCACGACTG
KBr73	A03_29567286	A03	29567286	G/C	Co-dominant	Forward 1	FAM-AAAGGTAAAAAGGGGTCGTG	G	G	C	C	exonic	nonsynonymous
						Forward 2	HEX-AAAGGTAAAAAGGGGTCGTC
						Reverse	CTTCTCAGTAAACATGTTCCCCATC
KBr74	A03_30919198	A03	30919198	G/C	Co-dominant	Forward 1	FAM-GCTAAAATCTCTCCAGACCG	C	C	G	G	exonic	nonsynonymous
						Forward 2	HEX-GCTAAAATCTCTCCAGACCC
						Reverse	GACAAGCTCTTTAGAAACAGATTGG
KBr75	A03_31593110	A03	31593110	G/A	Co-dominant	Forward 1	FAM-TGCTGTTATCTCCCCCTCAG	A	G	G	G	exonic	nonsynonymous
						Forward 2	HEX-TGCTGTTATCTCCCCCTCAA
						Reverse	AGGTCTCTGGTCTAAAGACTGCGG
KBr76	A04_320583	A04	320583	C/G	Dominant	Forward 1	FAM-CCAATGTCAACAAGGGTCTG	C	C	C	G	exonic	synonymous
						Forward 2	HEX-CCAATGTCAACAAGGGTCTC
						Reverse	ATCCGTACATAGACAATGGAACTCC
KBr77	A04_1059919	A04	1059919	G/A	Co-dominant	Forward 1	FAM-TGAAGGCGGAAGAATGTAACG	G	A	A	G	exonic	nonsynonymous
						Forward 2	HEX-TGAAGGCGGAAGAATGTAACA
						Reverse	TGAGTCAGGTGTCCCTCACGTGC
KBr78	A04_2467350	A04	2467350	C/G	Co-dominant	Forward 1	FAM-TGTTGCAAAGCTCGAGGAGG	C	C	G	C	exonic	nonsynonymous
						Forward 2	HEX-TGTTGCAAAGCTCGAGGAGC
						Reverse	GCCAATCTATCATATGTGTATATTACC
KBr79	A04_3163569	A04	3163569	G/A	Co-dominant	Forward 1	FAM-GTCCGCTGGTTTGTCTGAAG	G	G	A	G	exonic	nonsynonymous
						Forward 2	HEX-GTCCGCTGGTTTGTCTGAAA
						Reverse	CAGTCTCAGATCAGTTATCCTCTTCC
KBr80	A04_3339887	A04	3339887	G/C	Dominant	Forward 1	FAM-GGTCTTAACCTATTTTTCAGG	G	G	C	G	intergenic	.
						Forward 2	HEX-GGTCTTAACCTATTTTTCAGC
						Reverse	ATGTCATCACCCCATATCAAATTAG
KBr81	A04_4022043	A04	4022043	C/T	Co-dominant	Forward 1	FAM-TTGAGAGAACCTGAATGAAAAC	C	C	T	C	exonic	nonsynonymous
						Forward 2	HEX-TTGAGAGAACCTGAATGAAAAT
						Reverse	CAGTTACGCGAGACGTGCTAATGC
KBr82	A04_4184468	A04	4184468	G/C	Dominant	Forward 1	HEX-GCCGGTAAACAGTGATAAAGC	G	G	C	G	exonic	nonsynonymous
						Forward 2	FAM-GCCGGTAAACAGTGATAAAGG
						Reverse	CTGGGGAACACTCCTAGAAGTG
KBr83	A04_4437696	A04	4437696	C/G	Dominant	Forward 1	FAM-GAGCAAGCCAATCTCATCAG	G	G	C	G	exonic	nonsynonymous
						Forward 2	HEX-GAGCAAGCCAATCTCATCAC
						Reverse	ATGATGGCGTTTGTGAAAAAGAGTC
KBr84	A04_5701197	A04	5701197	T/C	Co-dominant	Forward 1	HEX-ACTTCATTGAAGCCAAAGGCA	T	T	C	C	intergenic	.
						Forward 2	FAM-ACTTCATTGAAGCCAAAGGCG
						Reverse	GCTTCTACTTTAGCAGGATCAGTGC
KBr85	A04_6595340	A04	6595340	G/C	Co-dominant	Forward 1	FAM-ATGCAGGGTTTGTTTTGATG	G	G	C	G	exonic	nonsynonymous
						Forward 2	HEX-ATGCAGGGTTTGTTTTGATC
						Reverse	GATCCAGCATAGCTGTAAGATGATAC
KBr86	A04_7845830	A04	7845830	C/G	Co-dominant	Forward 1	HEX-CGAGGTCCACTGCAACCACC	C	C	G	C	exonic	nonsynonymous
						Forward 2	FAM-CGAGGTCCACTGCAACCACG
						Reverse	ACATCTCGAGGCTGCCGGTCAC
KBr87	A04_8802355	A04	8802355	G/A	Co-dominant	Forward 1	FAM-AGAGGAGTTTCACGGTTTAAG	G	A	G	A	exonic	nonsynonymous
						Forward 2	HEX-AGAGGAGTTTCACGGTTTAAA
						Reverse	CTCCCGACCAGCCCCATTCTTG
KBr88	A04_10801402	A04	10801402	G/C	Co-dominant	Forward 1	FAM-GCGTCATGAACGCAAAGCAG	G	G	C	G	exonic	nonsynonymous
						Forward 2	HEX-GCGTCATGAACGCAAAGCAC
						Reverse	ATGCACCTTCTTCGTCTTCAATGAG
KBr89	A04_11874552	A04	11874552	C/G	Co-dominant	Forward 1	FAM-ATGCCGATGACAGAGATCAG	C	C	G	C	exonic	nonsynonymous
						Forward 2	HEX-ATGCCGATGACAGAGATCAC
						Reverse	AGGTGCACTCCAGTTGAGTGTTTC
KBr90	A04_12761165	A04	12761165	C/G	Co-dominant	Forward 1	HEX-CAACATATCCAACTCTTGGTGC	G	C	C	G	exonic	nonsynonymous
						Forward 2	FAM-CAACATATCCAACTCTTGGTGG
						Reverse	GCAGCCTACCGTAGCTGCCACTGG
KBr91	A04_13312763	A04	13312763	C/G	Co-dominant	Forward 1	HEX-TTACCTACATTACACCATTCGC	G	C	G	C	downstream	.
						Forward 2	FAM-TTACCTACATTACACCATTCGG
						Reverse	GATCTATCACCAAATTGAATCTGC
KBr92	A04_13824160	A04	13824160	C/G	Co-dominant	Forward 1	FAM-CAAACTCAGCTCCAAGAGAAGG	G	C	G	C	exonic	nonsynonymous
						Forward 2	HEX-CAAACTCAGCTCCAAGAGAAGC
						Reverse	CTGATCTGATGATTAGCCACCG
KBr93	A04_15009807	A04	15009807	C/G	Co-dominant	Forward 1	FAM-TCAAGAAGAAGCAGAATGAGG	G	C	C	G	exonic	nonsynonymous
						Forward 2	HEX-TCAAGAAGAAGCAGAATGAGC
						Reverse	TGTGCTGCACAGCTTATTCACTTTG
KBr94	A04_16160545	A04	16160545	A/G	Co-dominant	Forward 1	HEX-CAGAGCACCCATATACGAGTT	G	G	A	G	exonic	synonymous
						Forward 2	FAM-CAGAGCACCCATATACGAGTC
						Reverse	TCTCTATAGGAATGGAGAACTAATTAC
KBr95	A04_17653162	A04	17653162	G/A	Co-dominant	Forward 1	FAM-GAGCAGAAGTGAGAAGTCAGTC	G	G	A	G	exonic	nonsynonymous
						Forward 2	HEX-GAGCAGAAGTGAGAAGTCAGTT
						Reverse	TGGACATGAAGTTGAATAATAACC
KBr96	A04_17960779	A04	17960779	T/G	Co-dominant	Forward 1	HEX-AGGTCAGTATCTCTTCACAGCT	T	T	G	T	exonic	nonsynonymous
						Forward 2	FAM-AGGTCAGTATCTCTTCACAGCG
						Reverse	TTGGTCTGAAGTACCAGAACAAAGAC
KBr97	A04_18925529	A04	18925529	C/G	Co-dominant	Forward 1	FAM-CGAGAATCAAGAGAGGAACG	C	C	C	G	exonic	nonsynonymous
						Forward 2	HEX-CGAGAATCAAGAGAGGAACC
						Reverse	ACGAATCTGGAAACAAGATGCTTG
KBr98	A05_166271	A05	166271	G/C	Co-dominant	Forward 1	HEX-CAGAGTTGCAAGAGCACAGAAC	C	G	C	C	exonic	nonsynonymous
						Forward 2	FAM-CAGAGTTGCAAGAGCACAGAAG
						Reverse	AAACTTTTTTTTTGTCTAGTTGCGAG
KBr99	A05_2711367	A05	2711367	C/G	Co-dominant	Forward 1	FAM-TGGGGCTTGTTTAGTACCTTAG	G	G	C	C	exonic	nonsynonymous
						Forward 2	HEX-TGGGGCTTGTTTAGTACCTTAC
						Reverse	TAAGAAAAAAATGATGTGCTCACATG
KBr100	A05_4098418	A05	4098418	G/A	Co-dominant	Forward 1	FAM-GAGTATGGGCAAAGGCACTG	G	G	G	A	exonic	nonsynonymous
						Forward 2	HEX-GAGTATGGGCAAAGGCACTA
						Reverse	AGCACCAAAACCAGTAGTAACACC
KBr101	A05_4376621	A05	4376621	C/T	Co-dominant	Forward 1	FAM-AATTGGCGTTAGACTAGACTCG	T	C	C	C	exonic	synonymous
						Forward 2	HEX-AATTGGCGTTAGACTAGACTCA
						Reverse	CTATCAATATAGGTGTTTGCGGATC
KBr102	A05_4428010	A05	4428010	C/T	Dominant	Forward 1	FAM-GGAAATATTTCTGCCGAATG	T	C	C	C	exonic	nonsynonymous
						Forward 2	HEX-GGAAATATTTCTGCCGAATA
						Reverse	GAATTGCTGGCGAGCCATCAGC
KBr103	A05_5054633	A05	5054633	C/G	Co-dominant	Forward 1	HEX-TGCAATCACATGCGATCTATC	C	G	G	G	exonic	nonsynonymous
						Forward 2	FAM-TGCAATCACATGCGATCTATG
						Reverse	ATAAGTGGATCTAGTTTAGCATCTTAC
KBr104	A05_6301147	A05	6301147	C/G	Co-dominant	Forward 1	FAM-GCAAGGGAAGAAGAATGAATG	G	C	G	C	exonic	nonsynonymous
						Forward 2	HEX-GCAAGGGAAGAAGAATGAATC
						Reverse	CTTGTAAGCCAAACGGATGAGGAAG
KBr105	A05_7379337	A05	7379337	G/C	Co-dominant	Forward 1	FAM-AACAGGCAAATCGCGAGTTG	C	C	G	C	exonic	nonsynonymous
						Forward 2	HEX-AACAGGCAAATCGCGAGTTC
						Reverse	TTCAATCCTTCGCTTCCTGTAGGC
KBr106	A05_9386572	A05	9386572	G/C	Co-dominant	Forward 1	HEX-ACAAGTTTCTTGGCATCATC	G	C	C	G	exonic	nonsynonymous
						Forward 2	FAM-ACAAGTTTCTTGGCATCATG
						Reverse	AAGGCAAGATTGATAACAAAACCTG
KBr107	A05_10617969	A05	10617969	C/A	Co-dominant	Forward 1	FAM-TCTTTCTTGATTTTGCATCACC	C	C	A	C	exonic	nonsynonymous
						Forward 2	HEX-TCTTTCTTGATTTTGCATCACA
						Reverse	GCTGGTGGTCGAAGAGGAGTAACTAG
KBr108	A05_11579692	A05	11579692	G/C	Co-dominant	Forward 1	HEX-AGCCATGAAGCCAACACAAC	C	G	G	C	upstream	.
						Forward 2	FAM-AGCCATGAAGCCAACACAAG
						Reverse	GCAAGTCACTTGAGACGGAAGTATC
KBr109	A05_12076755	A05	12076755	G/C	Co-dominant	Forward 1	FAM-CATCACCATCCACATCAATG	G	G	C	G	exonic	nonsynonymous
						Forward 2	HEX-CATCACCATCCACATCAATC
						Reverse	GAGAAAGAAGTCACACAAATGTTC
KBr110	A05_12221987	A05	12221987	G/C	Co-dominant	Forward 1	HEX-TTGCCTTCTCAACTTGCAAC	G	G	C	G	exonic	nonsynonymous
						Forward 2	FAM-TTGCCTTCTCAACTTGCAAG
						Reverse	GGCCAATCACATTGCTGATGATACC
KBr111	A05_13705285	A05	13705285	C/A	Co-dominant	Forward 1	FAM-CATCTGTAACCGCCTTTCTTG	A	C	A	A	exonic	nonsynonymous
						Forward 2	HEX-CATCTGTAACCGCCTTTCTTT
						Reverse	GAATGTGATAAAGGCTTTTTGCACC
KBr112	A05_15280601	A05	15280601	G/A	Co-dominant	Forward 1	FAM-TTGTTAGAGAGGGAGAGGTCTC	G	G	G	A	exonic	nonsynonymous
						Forward 2	HEX-TTGTTAGAGAGGGAGAGGTCTT
						Reverse	CAACCAATAACCATCATCATCC
KBr113	A05_15963639	A05	15963639	C/G	Co-dominant	Forward 1	HEX-CGGGAAGCACGAAAGACGAC	C	G	G	G	exonic	nonsynonymous
						Forward 2	FAM-CGGGAAGCACGAAAGACGAG
						Reverse	CGTCTTCTTACCATTATACTCGCGG
KBr114	A05_17464438	A05	17464438	A/G	Co-dominant	Forward 1	HEX-TCGCAATACCACAGACATAA	A	A	A	G	exonic	nonsynonymous
						Forward 2	FAM-TCGCAATACCACAGACATAG
						Reverse	GGAGATTCAGGTAAAGTAGAATTAG
KBr115	A05_18074251	A05	18074251	C/A	Co-dominant	Forward 1	FAM-GAAGAGTTATCAAACCACCG	C	A	C	A	exonic	stopgain
						Forward 2	HEX-GAAGAGTTATCAAACCACCT
						Reverse	CAGAATGTTTCTTTGCAGGAGTTTG
KBr116	A05_18850795	A05	18850795	G/C	Co-dominant	Forward 1	HEX-CTTCTCTAGCAATGGAAGGAAC	G	C	G	C	exonic	nonsynonymous
						Forward 2	FAM-CTTCTCTAGCAATGGAAGGAAG
						Reverse	TTGTTAGAGGCTGCCCTCGGAG
KBr117	A05_19783357	A05	19783357	T/C	Co-dominant	Forward 1	HEX-GTTGCCGCTTCTTCAGATTAT	T	C	T	C	exonic	nonsynonymous
						Forward 2	FAM-GTTGCCGCTTCTTCAGATTAC
						Reverse	CTTCGTCTTCTTTGCCAATCCTACC
KBr118	A05_21266839	A05	21266839	T/G	Dominant	Forward 1	HEX-CCCATCTGAAGTTAGCTGAA	T	T	G	T	exonic	nonsynonymous
						Forward 2	FAM-CCCATCTGAAGTTAGCTGAC
						Reverse	CGCACTGAACTTGACTGGCATCTTC
KBr119	A05_22436602	A05	22436602	T/G	Co-dominant	Forward 1	HEX-AACCACCCATAGAAAAGGCT	T	T	T	G	exonic	nonsynonymous
						Forward 2	FAM-AACCACCCATAGAAAAGGCG
						Reverse	AGATTGCTTGGGGTCTAAGAAACAG
KBr120	A05_23583480	A05	23583480	C/G	Co-dominant	Forward 1	HEX-AGCACACGCGAGTACTGTGC	C	G	G	C	exonic	nonsynonymous
						Forward 2	FAM-AGCACACGCGAGTACTGTGG
						Reverse	TCGCGGTTTCAGATCGCTAGAC
KBr121	A05_24919296	A05	24919296	C/G	Co-dominant	Forward 1	FAM-ATAATGCTCAAGAGACACTGCG	G	C	C	C	exonic	nonsynonymous
						Forward 2	HEX-ATAATGCTCAAGAGACACTGCC
						Reverse	TATTGAGACATTTGATACCGTGAGC
KBr122	A06_368077	A06	368077	C/G	Co-dominant	Forward 1	FAM-ATGGAAGGTTAACAGTAAACCG	G	C	C	C	exonic	nonsynonymous
						Forward 2	HEX-ATGGAAGGTTAACAGTAAACCC
						Reverse	TTGTTTATGCCGCCGTCGCCATAC
KBr123	A06_863323	A06	863323	C/G	Co-dominant	Forward 1	HEX-TACAAGCGAGGATGCTCAGC	G	C	C	C	exonic	nonsynonymous
						Forward 2	FAM-TACAAGCGAGGATGCTCAGG
						Reverse	ATATATGCACCAGAGGAATTGGTTG
KBr124	A06_2923962	A06	2923962	G/C	Co-dominant	Forward 1	HEX-GCTGATGCGAGCTCATGTAC	C	C	G	G	exonic	nonsynonymous
						Forward 2	FAM-GCTGATGCGAGCTCATGTAG
						Reverse	ACGGTCTCTCTTCTCATCGATATTG
KBr125	A06_5124338	A06	5124338	G/C	Co-dominant	Forward 1	HEX-CTTAATGGTTTTCAGGTTGC	G	G	C	G	exonic	nonsynonymous
						Forward 2	FAM-CTTAATGGTTTTCAGGTTGG
						Reverse	GCTTCAAAAGAGCAGTTACGGATAG
KBr126	A06_6466687	A06	6466687	G/C	Co-dominant	Forward 1	HEX-AAATGCTTTGCGTTTCTTCTC	G	C	G	C	upstream	.
						Forward 2	FAM-AAATGCTTTGCGTTTCTTCTG
						Reverse	CGAACGCCTTGAATATGAAGCTCTC
KBr127	A06_8105882	A06	8105882	C/G	Dominant	Forward 1	HEX-GGAACGGTGGATGATGGTAC	C	C	C	G	exonic	nonsynonymous
						Forward 2	FAM-GGAACGGTGGATGATGGTAG
						Reverse	CCAAATGAGTTGGTGAATCAGGTGG
KBr128	A06_8649730	A06	8649730	C/T	Dominant	Forward 1	FAM-CTTTCCGTTGTCAGGGTTGG	C	T	C	T	exonic	nonsynonymous
						Forward 2	HEX-CTTTCCGTTGTCAGGGTTGA
						Reverse	CTCACGATGAGACAGATTCAGTTTC
KBr129	A06_10440310	A06	10440310	G/T	Co-dominant	Forward 1	FAM-CCCAATGATGATGGGACAAG	G	G	T	G	exonic	stopgain
						Forward 2	HEX-CCCAATGATGATGGGACAAT
						Reverse	ATCCTTCAAACTCATGTCTGAATCAC
KBr130	A06_11021148	A06	11021148	C/T	Co-dominant	Forward 1	FAM-CCAGTCTTCCCAGCTGTTCG	C	C	T	C	exonic	nonsynonymous
						Forward 2	HEX-CCAGTCTTCCCAGCTGTTCA
						Reverse	CTTCACCTTTTTAGGAGATTTTATG
KBr131	A06_12153547	A06	12153547	G/T	Co-dominant	Forward 1	FAM-CAGAAGCTTGGACTGGACGAC	G	G	T	G	intergenic	.
						Forward 2	HEX-CAGAAGCTTGGACTGGACGAA
						Reverse	CGGCGAGCTCCTCCACCGCCGC
KBr132	A06_13868197	A06	13868197	C/G	Dominant	Forward 1	FAM-ACCGAAAAGCCTATGACTCG	C	C	G	C	exonic	nonsynonymous
						Forward 2	HEX-ACCGAAAAGCCTATGACTCC
						Reverse	AGGTGAGACGGAGGTTGAGGAAG
KBr133	A06_13898533	A06	13898533	A/C	Co-dominant	Forward 1	HEX-CGAGGACTTGCACCTGATAT	A	A	C	A	intergenic	.
						Forward 2	FAM-CGAGGACTTGCACCTGATAG
						Reverse	CACCTCAGTGCTAAAAAAACCGTTG
KBr134	A06_15503739	A06	15503739	T/C	Co-dominant	Forward 1	HEX-TTGACCAAGAAACTCTTTACTA	T	C	T	C	exonic	nonsynonymous
						Forward 2	FAM-TTGACCAAGAAACTCTTTACTG
						Reverse	AATATAGAACATGAACAAATCGACG
KBr135	A06_16856868	A06	16856868	C/G	Dominant	Forward 1	FAM-TGGCAACAATCTTATTTGGG	C	G	C	G	intergenic	.
						Forward 2	HEX-TGGCAACAATCTTATTTGGC
						Reverse	CCATATTGATACGAGCATCAAGCC
KBr136	A06_16894894	A06	16894894	A/G	Co-dominant	Forward 1	HEX-TGAGCCTTAAAAACAGATGATA	A	G	A	G	exonic	nonsynonymous
						Forward 2	FAM-TGAGCCTTAAAAACAGATGATG
						Reverse	CTAGGGCAAGTTCATGACTCAAAG
KBr137	A06_17277501	A06	17277501	A/G	Co-dominant	Forward 1	HEX-CAGAAGAGAAGAGAGCCATGAT	A	G	G	A	exonic	nonsynonymous
						Forward 2	FAM-CAGAAGAGAAGAGAGCCATGAC
						Reverse	TTTGAGAACCTCTTCACCGCGTCTAG
KBr138	A06_19384748	A06	19384748	C/G	Co-dominant	Forward 1	FAM-GAGCATTACTAGAAGAAGGGAG	C	G	G	C	exonic	nonsynonymous
						Forward 2	HEX-GAGCATTACTAGAAGAAGGGAC
						Reverse	CTATGGAAACATATTGCAGGAAAG
KBr139	A06_20972269	A06	20972269	T/G	Co-dominant	Forward 1	HEX-ATGGCAAGGATCTCTCTGTTGT	T	T	G	T	exonic	nonsynonymous
						Forward 2	FAM-ATGGCAAGGATCTCTCTGTTGG
						Reverse	AGCCAATGGCTAGAACCACGGCT
KBr140	A06_23356573	A06	23356573	C/G	Co-dominant	Forward 1	HEX-GAGCTTACCATAATGATGAGC	G	C	G	G	exonic	nonsynonymous
						Forward 2	FAM-GAGCTTACCATAATGATGAGG
						Reverse	ACCGATTTTGTAGCTGTGTTTATTCG
KBr141	A06_24148887	A06	24148887	T/C	Co-dominant	Forward 1	HEX-ATGCCAGACAAGAAGGCGCA	C	T	C	T	exonic	nonsynonymous
						Forward 2	FAM-ATGCCAGACAAGAAGGCGCG
						Reverse	CCACACAAAACCAGACAATATCTAACC
KBr142	A06_24436221	A06	24436221	T/C	Co-dominant	Forward 1	HEX-AGCAGAGGCGGATGGTGGCT	T	T	C	T	exonic	nonsynonymous
						Forward 2	FAM-AGCAGAGGCGGATGGTGGCC
						Reverse	GGTCAAAACAAAAACTTACAGTCTTC
KBr143	A06_24971667	A06	24971667	C/G	Co-dominant	Forward 1	FAM-TCAGACTCTTGTTGTCCGAAAG	G	C	C	C	exonic	nonsynonymous
						Forward 2	HEX-TCAGACTCTTGTTGTCCGAAAC
						Reverse	TGGTACACTCTCAATCTCATCAAACC
KBr144	A07_126393	A07	126393	G/C	Co-dominant	Forward 1	FAM-TCAATAGGGGCCTCCTCAG	C	G	G	C	exonic	nonsynonymous
						Forward 2	HEX-TCAATAGGGGCCTCCTCAC
						Reverse	TTATCGACCTGTTTGTTTCATTATC
KBr145	A07_252364	A07	252364	G/A	Co-dominant	Forward 1	FAM-GTCAAAATCTCATCAAATGCG	A	G	A	G	exonic	nonsynonymous
						Forward 2	HEX-GTCAAAATCTCATCAAATGCA
						Reverse	AGGAGGATAAAGATGAGGATGAAAG
KBr146	A07_539722	A07	539722	G/C	Co-dominant	Forward 1	HEX-CGAGACGACTCGGAGTCTTC	C	G	C	G	exonic	nonsynonymous
						Forward 2	FAM-CGAGACGACTCGGAGTCTTG
						Reverse	GACCCGAGAGAACGACTAAATAAAG
KBr147	A07_1140672	A07	1140672	G/C	Co-dominant	Forward 1	HEX-GAAGCATCTGGACTAACAGGAC	G	G	G	C	exonic	nonsynonymous
						Forward 2	FAM-GAAGCATCTGGACTAACAGGAG
						Reverse	CCCTGATGAACTCTTGAACTTGCTC
KBr148	A07_1824121	A07	1824121	A/G	Co-dominant	Forward 1	HEX-AACCGGATTCAAACCCTAAT	A	A	A	G	exonic	nonsynonymous
						Forward 2	FAM-AACCGGATTCAAACCCTAAC
						Reverse	ATTTCTTTCCTCTCATGTTCGAGTTC
KBr149	A07_3574552	A07	3574552	C/G	Co-dominant	Forward 1	HEX-CGCTATTCAGCTCCATCCAC	G	C	G	G	exonic	nonsynonymous
						Forward 2	FAM-CGCTATTCAGCTCCATCCAG
						Reverse	CTGAGAAGACGACCACCGAGCC
KBr150	A07_3903438	A07	3903438	C/G	Co-dominant	Forward 1	HEX-AACAAATCACTCCACTGATCACCTC	C	G	G	G	exonic	stoploss
						Forward 2	FAM-AACAAATCACTCCACTGATCACCTG
						Reverse	TGAAAGAGGGATATAGGATTAGAGGC
KBr151	A07_4284063	A07	4284063	G/T	Co-dominant	Forward 1	FAM-GCAACGGAGAAAAGTGGCGG	T	G	G	T	exonic	nonsynonymous
						Forward 2	HEX-GCAACGGAGAAAAGTGGCGT
						Reverse	TCCCTCTTTCTCATTGCTCATAACC
KBr152	A07_5268073	A07	5268073	C/G	Co-dominant	Forward 1	HEX-GACCTGCTTCATGGCTCTCTC	G	C	C	G	exonic	nonsynonymous
						Forward 2	FAM-GACCTGCTTCATGGCTCTCTG
						Reverse	ACGTGAAGAAACGGAGGAGCAAG
KBr153	A07_6453504	A07	6453504	G/C	Co-dominant	Forward 1	FAM-TACACTCTAGCTGCGCGTTTG	C	G	C	G	exonic	nonsynonymous
						Forward 2	HEX-TACACTCTAGCTGCGCGTTTC
						Reverse	GGGGAACTTGAATCTGTCAGGAATG
KBr154	A07_8462237	A07	8462237	G/A	Dominant	Forward 1	FAM-TGCAGCGTCTCTTGTTGACTCG	A	G	G	A	exonic	nonsynonymous
						Forward 2	HEX-TGCAGCGTCTCTTGTTGACTCA
						Reverse	ACTTAACCAGGAAGTTCGGACGGC
KBr155	A07_8840030	A07	8840030	G/C	Co-dominant	Forward 1	FAM-AGAGTTGTTGGTGTTGGTTATG	C	G	C	C	exonic	nonsynonymous
						Forward 2	HEX-AGAGTTGTTGGTGTTGGTTATC
						Reverse	CTTAACCACATCCCTTCCGCTCCC
KBr156	A07_9829320	A07	9829320	C/G	Dominant	Forward 1	FAM-CGTTGGTTCCTCAACAAAGG	C	G	C	G	exonic	nonsynonymous
						Forward 2	HEX-CGTTGGTTCCTCAACAAAGC
						Reverse	ATCACAGGGCTCGAAGGCTTTG
KBr157	A07_10046086	A07	10046086	C/G	Co-dominant	Forward 1	FAM-TTCCTGTGCAATGGGAAAAG	G	C	C	G	exonic	nonsynonymous
						Forward 2	HEX-TTCCTGTGCAATGGGAAAAC
						Reverse	ACGTACCCGTACTTCTTTCATCACC
KBr158	A07_10284946	A07	10284946	G/C	Co-dominant	Forward 1	HEX-GCAGCGAAAGCAGAGGGAAC	G	G	G	C	exonic	nonsynonymous
						Forward 2	FAM-GCAGCGAAAGCAGAGGGAAG
						Reverse	ATCCGGTGACCTAATCTACTACTCCC
KBr159	A07_11490655	A07	11490655	C/G	Co-dominant	Forward 1	HEX-TTGCAGTAGTCGATAACCTTGC	G	C	C	G	exonic	nonsynonymous
						Forward 2	FAM-TTGCAGTAGTCGATAACCTTGG
						Reverse	CTCTTGCAAACGTCAACAGTGCAAC
KBr160	A07_12643341	A07	12643341	C/G	Co-dominant	Forward 1	FAM-CTTGCTGTATGGGAACCAGAG	G	G	G	C	downstream	.
						Forward 2	HEX-CTTGCTGTATGGGAACCAGAC
						Reverse	AGCTACTTCTGTGTCTCCTCCTCAG
KBr161	A07_13248991	A07	13248991	T/C	Co-dominant	Forward 1	HEX-ACTCAGAGACAAACCAACCAGT	C	C	T	C	exonic	nonsynonymous
						Forward 2	FAM-ACTCAGAGACAAACCAACCAGC
						Reverse	GTCTTCTCATCTCTTGTCCATTCG
KBr162	A07_15593472	A07	15593472	C/G	Co-dominant	Forward 1	HEX-ACCTTGAGGAGGAGGAACAC	C	G	C	C	exonic	nonsynonymous
						Forward 2	FAM-ACCTTGAGGAGGAGGAACAG
						Reverse	TCGACGAGAAAGGTAGTGAACGAAG
KBr163	A07_16955139	A07	16955139	C/G	Co-dominant	Forward 1	FAM-GAGATCATCGGGGCTTCCTG	G	C	C	C	exonic	nonsynonymous
						Forward 2	HEX-GAGATCATCGGGGCTTCCTC
						Reverse	TCCTCGTGCCTCAACTGCGGAG
KBr164	A07_18173876	A07	18173876	G/C	Co-dominant	Forward 1	HEX-ATGCAAAGCTCTCTGTTGTCTC	G	G	C	C	exonic	nonsynonymous
						Forward 2	FAM-ATGCAAAGCTCTCTGTTGTCTG
						Reverse	GAGGATACCAAGATTGAGGTATTTAG
KBr165	A07_19459210	A07	19459210	C/G	Co-dominant	Forward 1	FAM-CTAATGCTTCGCGATCCAAG	C	G	C	C	upstream	.
						Forward 2	HEX-CTAATGCTTCGCGATCCAAC
						Reverse	ACACTCAAGATGAATCTAGAAAAAAGG
KBr166	A07_20143129	A07	20143129	T/C	Dominant	Forward 1	HEX-GGATTCTAGCGACCCAACAACA	C	C	T	T	exonic	nonsynonymous
						Forward 2	FAM-GGATTCTAGCGACCCAACAACG
						Reverse	GGGTAGGATTGTATTCGTTGATTACG
KBr167	A07_20354279	A07	20354279	T/C	Co-dominant	Forward 1	HEX-GAGATGGGTCTGCAGTATTCTT	T	C	T	T	exonic	nonsynonymous
						Forward 2	FAM-GAGATGGGTCTGCAGTATTCTC
						Reverse	AGCCAAGCTGCCTCGAACTTGTCTC
KBr168	A07_21349008	A07	21349008	G/C	Co-dominant	Forward 1	FAM-GTGGCTCCAATTCTTGCAGG	G	C	C	C	exonic	nonsynonymous
						Forward 2	HEX-GTGGCTCCAATTCTTGCAGC
						Reverse	GGCGGCGAGTAGCTCTTCTTATGTG
KBr169	A07_22035803	A07	22035803	C/A	Co-dominant	Forward 1	FAM-TCGCATAACGCTTCTTCTTGAG	A	C	C	C	exonic	nonsynonymous
						Forward 2	HEX-TCGCATAACGCTTCTTCTTGAT
						Reverse	GTGTGTTTATGTCGATCTTGCAGAAG
KBr170	A07_22772993	A07	22772993	C/G	Co-dominant	Forward 1	HEX-TTGACTTCGGCTTGAGATGC	G	C	G	G	exonic	nonsynonymous
						Forward 2	FAM-TTGACTTCGGCTTGAGATGG
						Reverse	TACACGGTTCTTGGTTTGACTCC
KBr171	A07_24495344	A07	24495344	C/A	Co-dominant	Forward 1	FAM-TTCTCCTTGCACTTCTTTGC	C	C	A	A	exonic	nonsynonymous
						Forward 2	HEX-TTCTCCTTGCACTTCTTTGA
						Reverse	ATGATGGAGCTTGGTTACAAGAG
KBr172	A08_619552	A08	619552	G/C	Co-dominant	Forward 1	FAM-GCTTGGTGATTGGCTAAGTG	C	G	G	G	exonic	nonsynonymous
						Forward 2	HEX-GCTTGGTGATTGGCTAAGTC
						Reverse	AATGGGGCAACCAGATTTGATTTAC
KBr173	A08_1061991	A08	1061991	C/G	Co-dominant	Forward 1	FAM-GCTGCGTAAAACGGTAAGTAG	G	C	G	C	exonic	nonsynonymous
						Forward 2	HEX-GCTGCGTAAAACGGTAAGTAC
						Reverse	GCCTTTGAATCTCTTTGGTTGTTTC
KBr174	A08_1404295	A08	1404295	C/G	Co-dominant	Forward 1	FAM-GAAGACCTTCTCAAGATGGAGG	C	C	G	C	exonic	nonsynonymous
						Forward 2	HEX-GAAGACCTTCTCAAGATGGAGC
						Reverse	GTGTTGATGTAAAACAAAAGACACG
KBr175	A08_2198692	A08	2198692	C/A	Co-dominant	Forward 1	FAM-CCATCTCACGAATAATAGTGCC	C	C	C	A	exonic	nonsynonymous
						Forward 2	HEX-CCATCTCACGAATAATAGTGCA
						Reverse	TCCAAGTTGACAAGAAAAGAGAGG
KBr176	A08_2710593	A08	2710593	G/C	Co-dominant	Forward 1	FAM-TGAGACCTTGACGAAGAGAGTG	G	G	C	G	exonic	nonsynonymous
						Forward 2	HEX-TGAGACCTTGACGAAGAGAGTC
						Reverse	CCAGGATCGTTACATGTTTCGG
KBr177	A08_3324097	A08	3324097	C/G	Co-dominant	Forward 1	FAM-GGGTTTGTCTGATTTGCAGG	C	G	C	G	downstream	.
						Forward 2	HEX-GGGTTTGTCTGATTTGCAGC
						Reverse	CAGGAGAACATGAAGAACAAAGGG
KBr178	A08_4471928	A08	4471928	G/C	Co-dominant	Forward 1	FAM-GTATTCAGACGGTCTCCTACTG	C	C	C	C	intergenic	.
						Forward 2	HEX-GTATTCAGACGGTCTCCTACTC
						Reverse	GAGCCTTTGATAGAATCGTTAACCAG
KBr179	A08_4743110	A08	4743110	A/G	Co-dominant	Forward 1	HEX-AGTGTTGCCTCTCCTCCTGAGA	G	A	G	A	intergenic	.
						Forward 2	FAM-AGTGTTGCCTCTCCTCCTGAGG
						Reverse	TGCTTTCCAAGGTTTTCAACATGG
KBr180	A08_4911810	A08	4911810	A/G	Co-dominant	Forward 1	HEX-GACGAACCACGTTTCTAAGTT	A	G	A	A	exonic	nonsynonymous
						Forward 2	FAM-GACGAACCACGTTTCTAAGTC
						Reverse	TCAAAATGGACTGTGACGGCTGTG
KBr181	A08_5212969	A08	5212969	G/C	Co-dominant	Forward 1	HEX-AAAGTTGATGATGTACCAACCC	G	C	G	C	exonic	nonsynonymous
						Forward 2	FAM-AAAGTTGATGATGTACCAACCG
						Reverse	CTCAACTGCTTTCTCCTTCCCG
KBr182	A08_5821666	A08	5821666	C/T	Co-dominant	Forward 1	FAM-TCACTGCCAGCGATTGACCC	T	C	T	C	intergenic	.
						Forward 2	HEX-TCACTGCCAGCGATTGACCT
						Reverse	CGCCTGAATAAGCAAAGGACATTTATC
KBr183	A08_7202898	A08	7202898	C/G	Co-dominant	Forward 1	HEX-ATCATGAACGTGAACGCCCC	G	C	G	G	exonic	nonsynonymous
						Forward 2	FAM-ATCATGAACGTGAACGCCCG
						Reverse	TCCCGGGAAAAGCTTTCATCAG
KBr184	A08_7430855	A08	7430855	G/C	Co-dominant	Forward 1	FAM-TCCTGAGGTTTAAGAAACTCTG	C	G	C	G	exonic	nonsynonymous
						Forward 2	HEX-TCCTGAGGTTTAAGAAACTCTC
						Reverse	GAGCACTTTGGTGAATAATTCTGC
KBr185	A08_9904811	A08	9904811	C/T	Co-dominant	Forward 1	FAM-AGCACAACCTTATTAGGACCAC	C	T	C	T	exonic	nonsynonymous
						Forward 2	HEX-AGCACAACCTTATTAGGACCAT
						Reverse	AGACTAGTGTGAAGAAGAAGGAAGAG
KBr186	A08_10700624	A08	10700624	G/C	Co-dominant	Forward 1	HEX-AACATGGTGGAAGATTCGGC	G	G	C	G	exonic	nonsynonymous
						Forward 2	FAM-AACATGGTGGAAGATTCGGG
						Reverse	CCATGTCCTCTTTGGTGAAGACTAC
KBr187	A08_11696442	A08	11696442	A/C	Dominant	Forward 1	HEX-TATCACGTGACTTGTCCGTGTA	A	C	A	A	exonic	nonsynonymous
						Forward 2	FAM-TATCACGTGACTTGTCCGTGTG
						Reverse	GCTGCAATCTTTCGACACATGTTTAC
KBr188	A08_12789711	A08	12789711	G/C	Dominant	Forward 1	FAM-TTGCATCCTCAAGGAGTTCAG	C	C	G	C	exonic	nonsynonymous
						Forward 2	HEX-TTGCATCCTCAAGGAGTTCAC
						Reverse	CAGTCTCACTATCACTAGACATGCCC
KBr189	A08_13698527	A08	13698527	C/G	Co-dominant	Forward 1	FAM-GCAGCTTCCTCTTTCGAGATAG	G	G	C	G	exonic	nonsynonymous
						Forward 2	HEX-GCAGCTTCCTCTTTCGAGATAC
						Reverse	AGCTGACTTCGCCTTCGAAACTAG
KBr190	A08_14566426	A08	14566426	T/G	Dominant	Forward 1	HEX-GAGAAGGAGATTGAAAAGCTGT	T	G	T	G	exonic	nonsynonymous
						Forward 2	FAM-GAGAAGGAGATTGAAAAGCTGG
						Reverse	TATGGAGTCCATGGAAGCTCAATC
KBr191	A08_14759084	A08	14759084	T/C	Co-dominant	Forward 1	HEX-CCTGATGGCATTATCCAAAT	T	T	T	C	exonic	nonsynonymous
						Forward 2	FAM-CCTGATGGCATTATCCAAAC
						Reverse	TTAACTAGTTACCTGATTTTCTGCGAG
KBr192	A08_15624107	A08	15624107	G/C	Co-dominant	Forward 1	FAM-CAACGTCGATTTGAATGTAG	C	G	G	C	exonic	nonsynonymous
						Forward 2	HEX-CAACGTCGATTTGAATGTAC
						Reverse	GATTATTGCTCAAGTGATGGCAATC
KBr193	A08_16443740	A08	16443740	G/C	Co-dominant	Forward 1	FAM-GGTGTTGTCTGGTTCTTGTG	G	C	C	G	exonic	stopgain
						Forward 2	HEX-GGTGTTGTCTGGTTCTTGTC
						Reverse	GTGTTTTTTCTTTATTCAGGTG
KBr194	A08_18014541	A08	18014541	C/T	Co-dominant	Forward 1	FAM-CCAATGCTCCTCTGTTATCCC	T	C	C	T	exonic	nonsynonymous
						Forward 2	HEX-CCAATGCTCCTCTGTTATCCT
						Reverse	GAAAGGGAAGAACAACACAATAGAGG
KBr195	A08_19393061	A08	19393061	C/G	Dominant	Forward 1	FAM-AATCAGATGATATGGGGCTTG	G	G	C	G	exonic	nonsynonymous
						Forward 2	HEX-AATCAGATGATATGGGGCTTC
						Reverse	AGACTGTTATGCGGCCTTGGTG
KBr196	A08_19937529	A08	19937529	C/G	Co-dominant	Forward 1	HEX-TCTCAACAGTGTTGCGTTCC	C	C	G	C	exonic	nonsynonymous
						Forward 2	FAM-TCTCAACAGTGTTGCGTTCG
						Reverse	GAATGAGTGGCAAGGTAGTGTTCTG
KBr197	A08_20412993	A08	20412993	A/G	Co-dominant	Forward 1	HEX-CGGACATGTGCATCGCTTAT	A	A	G	A	exonic	nonsynonymous
						Forward 2	FAM-CGGACATGTGCATCGCTTAC
						Reverse	GGTAAGAAAGGTAAAGAGAGTGTGTGG
KBr198	A09_168537	A09	168537	G/C	Co-dominant	Forward 1	FAM-ACTTCTACCCCTGTGGATATTG	G	G	G	C	exonic	nonsynonymous
						Forward 2	HEX-ACTTCTACCCCTGTGGATATTC
						Reverse	GCTGCTTCAAAGAGTTTCCAACAG
KBr199	A09_1926553	A09	1926553	C/G	Co-dominant	Forward 1	HEX-CTCTGACAACCGTACGATCC	G	C	C	C	exonic	nonsynonymous
						Forward 2	FAM-CTCTGACAACCGTACGATCG
						Reverse	TCTACCGCACGATCTAACCCCTTC
KBr200	A09_3172292	A09	3172292	G/T	Co-dominant	Forward 1	FAM-CATGTTAGTAAGGGGGAAGTTC	T	G	T	T	exonic	nonsynonymous
						Forward 2	HEX-CATGTTAGTAAGGGGGAAGTTA
						Reverse	CAAGAAAATTCATCCTCCCAAAGG
KBr201	A09_3328100	A09	3328100	T/C	Dominant	Forward 1	HEX-GCACTTGAGGAGCTTGATGT	C	T	T	T	exonic	nonsynonymous
						Forward 2	FAM-GCACTTGAGGAGCTTGATGC
						Reverse	CCTTACCAGCATAGACATCTTCATCC
KBr202	A09_4139492	A09	4139492	A/G	Co-dominant	Forward 1	HEX-TTCATATGGATTTGAACTGTAT	G	A	A	A	exonic	nonsynonymous
						Forward 2	FAM-TTCATATGGATTTGAACTGTAC
						Reverse	GAGCAGTATCTTTGAGATTGTCTAGG
KBr203	A09_4487188	A09	4487188	C/G	Co-dominant	Forward 1	FAM-AAGAACAAACTTCCCCTCGG	G	C	C	C	exonic	nonsynonymous
						Forward 2	HEX-AAGAACAAACTTCCCCTCGC
						Reverse	GTCTAGAATTAGCAGCTTCAAGGTC
KBr204	A09_5958069	A09	5958069	G/C	Co-dominant	Forward 1	HEX-GTTGTGGGATGGAGGTTTAC	C	G	C	C	exonic	nonsynonymous
						Forward 2	FAM-GTTGTGGGATGGAGGTTTAG
						Reverse	ATCCATCAGCTTCTTTAGATTTTGG
KBr205	A09_7215201	A09	7215201	C/G	Co-dominant	Forward 1	HEX-TGGAGTGCTGGTGTATGTTTTC	G	G	C	C	exonic	nonsynonymous
						Forward 2	FAM-TGGAGTGCTGGTGTATGTTTTG
						Reverse	TGGCCAGGGAACTGTTCTTTCTTC
KBr206	A09_8138805	A09	8138805	C/A	Co-dominant	Forward 1	FAM-TGCACTGCAAGTTAGGGTTG	A	C	C	C	exonic	nonsynonymous
						Forward 2	HEX-TGCACTGCAAGTTAGGGTTT
						Reverse	TCGATGCGTCTTCAGCTTATACACTC
KBr207	A09_8580360	A09	8580360	G/A	Dominant	Forward 1	FAM-AGCCAAGATTATTGACTTCATG	A	A	G	G	exonic	nonsynonymous
						Forward 2	HEX-AGCCAAGATTATTGACTTCATA
						Reverse	GTGCACAAGATTCTTCATCCACTTG
KBr208	A09_8653631	A09	8653631	G/A	Co-dominant	Forward 1	FAM-AGTTTGAGGGAGTTATTGATGC	G	A	G	G	exonic	nonsynonymous
						Forward 2	HEX-AGTTTGAGGGAGTTATTGATGT
						Reverse	GACTCGTGGTTCAGGTGTGACAGTC
KBr209	A09_9106283	A09	9106283	T/C	Co-dominant	Forward 1	HEX-GTCCAGATTCAAAGCTTGAGA	T	C	T	T	exonic	nonsynonymous
						Forward 2	FAM-GTCCAGATTCAAAGCTTGAGG
						Reverse	GAATACAAGTTTGTCTGGAGAAGGTG
KBr210	A09_10023240	A09	10023240	G/A	Co-dominant	Forward 1	FAM-TCACTATCACAGATGAGGAGGC	A	G	G	G	exonic	nonsynonymous
						Forward 2	HEX-TCACTATCACAGATGAGGAGGT
						Reverse	CTTCTAGCTTACTCAAAGCTCTTTTC
KBr211	A09_10892228	A09	10892228	A/G	Dominant	Forward 1	HEX-GTAGTTTCTGGATTTAGTCCAT	G	G	A	A	exonic	nonsynonymous
						Forward 2	FAM-GTAGTTTCTGGATTTAGTCCAC
						Reverse	ATCCTGTTGATGTTGCTAGAAATATC
KBr212	A09_11419928	A09	11419928	C/G	Co-dominant	Forward 1	FAM-AGTTCAATTGGTCAAGATCCTG	C	G	C	C	exonic	nonsynonymous
						Forward 2	HEX-AGTTCAATTGGTCAAGATCCTC
						Reverse	ATCCATAAATATCAAGAACACCAATC
KBr213	A09_12278250	A09	12278250	G/C	Dominant	Forward 1	FAM-GATTGAACTGCGGTGTCTCG	G	G	C	C	exonic	nonsynonymous
						Forward 2	HEX-GATTGAACTGCGGTGTCTCC
						Reverse	TGGACATTCTAGTTTCAGAGATGATC
KBr214	A09_12922321	A09	12922321	T/C	Co-dominant	Forward 1	HEX-GTTCACGTTCACCGTACATTAT	C	T	T	T	intergenic	.
						Forward 2	FAM-GTTCACGTTCACCGTACATTAC
						Reverse	AGTTGACGAGGAGGCTTCCTTGGGAG
KBr215	A09_13534151	A09	13534151	T/G	Co-dominant	Forward 1	HEX-TGCCAGATTGGGTGAGAGGA	T	T	T	G	exonic	nonsynonymous
						Forward 2	FAM-TGCCAGATTGGGTGAGAGGC
						Reverse	ACTGCTCCAGTCCCACCTAAGCCT
KBr216	A09_13534383	A09	13534383	A/G	Dominant	Forward 1	HEX-CCAGTCTGGTTCAGCTGGGA	A	A	A	G	exonic	nonsynonymous
						Forward 2	FAM-CCAGTCTGGTTCAGCTGGGG
						Reverse	CCACATATTCATATCCATAGTTGGG
KBr217	A09_14749499	A09	14749499	G/C	Co-dominant	Forward 1	FAM-ACATCTCAATATCCAGCACCG	G	G	G	C	exonic	nonsynonymous
						Forward 2	HEX-ACATCTCAATATCCAGCACCC
						Reverse	GACTCCTCATGTGTGTCCTGCGATG
KBr218	A09_15247298	A09	15247298	G/C	Co-dominant	Forward 1	HEX-ATGGTGGTTCTGCAAGTAGC	C	G	G	G	exonic	nonsynonymous
						Forward 2	FAM-ATGGTGGTTCTGCAAGTAGG
						Reverse	GGATTGGAGGAGGAAGTACAACATC
KBr219	A09_15690639	A09	15690639	G/C	Co-dominant	Forward 1	HEX-CTACGGAACACAAACCTTTAC	C	G	G	G	exonic	nonsynonymous
						Forward 2	FAM-CTACGGAACACAAACCTTTAG
						Reverse	CACTGGAAGAACAGCTCGCATGG
KBr220	A09_15824877	A09	15824877	A/C	Co-dominant	Forward 1	HEX-GTTCAGACGCTTGATGACTTT	C	A	A	A	exonic	nonsynonymous
						Forward 2	FAM-GTTCAGACGCTTGATGACTTG
						Reverse	CAAGTTTCTCCTGAACGTCTGGTAAG
KBr221	A09_16968596	A09	16968596	G/C	Co-dominant	Forward 1	FAM-TGCCCAGCTTGAACGATATG	C	G	G	G	exonic	nonsynonymous
						Forward 2	HEX-TGCCCAGCTTGAACGATATC
						Reverse	GCAGTCATATTAAAGTTGGCCTGAG
KBr222	A09_18411572	A09	18411572	T/G	Co-dominant	Forward 1	HEX-TAGAGCTCCGTAGACCCGTT	G	T	T	G	exonic	nonsynonymous
						Forward 2	FAM-TAGAGCTCCGTAGACCCGTG
						Reverse	GGAATACAGTTTCGTGTCTATGTTTC
KBr223	A09_19449006	A09	19449006	C/T	Co-dominant	Forward 1	FAM-AGAAACGAAACGAAGAAGCG	C	C	T	T	exonic	synonymous
						Forward 2	HEX-AGAAACGAAACGAAGAAGCA
						Reverse	CCACTTCACTGCTTCCGCTCTTTTC
KBr224	A09_22560065	A09	22560065	T/C	Co-dominant	Forward 1	HEX-GACGCATATTTGATGTCTATGT	C	T	T	T	exonic	nonsynonymous
						Forward 2	FAM-GACGCATATTTGATGTCTATGC
						Reverse	AGACAATTATTAAGTGACAATTCACC
KBr225	A09_24929256	A09	24929256	T/G	Co-dominant	Forward 1	HEX-TTAGATACGACCATCGAGGATA	T	T	T	G	intronic	.
						Forward 2	FAM-TTAGATACGACCATCGAGGATC
						Reverse	CTCCTCCACAGAAAAACTTCACAG
KBr226	A09_25530618	A09	25530618	C/G	Dominant	Forward 1	FAM-AACGCAGGCCATGTTTATCG	C	C	C	G	exonic	nonsynonymous
						Forward 2	HEX-AACGCAGGCCATGTTTATCC
						Reverse	GTCCACCAAGTGTGAAGTTCCAGAC
KBr227	A09_26435891	A09	26435891	C/G	Dominant	Forward 1	HEX-TAAGAATGAGTGTGTTGTACCC	C	C	C	G	exonic	nonsynonymous
						Forward 2	FAM-TAAGAATGAGTGTGTTGTACCG
						Reverse	CTCGTTAGTTACACACTCGAGCCTTC
KBr228	A09_27026897	A09	27026897	C/T	Dominant	Forward 1	FAM-GACTGGGATCAGAAACCACAG	C	C	T	C	exonic	nonsynonymous
						Forward 2	HEX-GACTGGGATCAGAAACCACAA
						Reverse	GCCTCTCGACCAACCCAGCTTC
KBr229	A09_28149823	A09	28149823	G/A	Co-dominant	Forward 1	FAM-ACCATGAGGAATCAAGCTGG	A	G	A	G	exonic	nonsynonymous
						Forward 2	HEX-ACCATGAGGAATCAAGCTGA
						Reverse	TCGTCGAGTACTTACGAATCAGATG
KBr230	A09_29800389	A09	29800389	G/C	Co-dominant	Forward 1	HEX-GCATCGACATCACCAGAAGC	C	G	G	C	exonic	nonsynonymous
						Forward 2	FAM-GCATCGACATCACCAGAAGG
						Reverse	TGCAATCTCATTCGAAAGGAGCTG
KBr231	A09_31130316	A09	31130316	C/T	Dominant	Forward 1	FAM-CATGATCAAGAATCCGAACTTG	T	C	T	C	exonic	nonsynonymous
						Forward 2	HEX-CATGATCAAGAATCCGAACTTA
						Reverse	AGGAGACCCTTTAAAGATTGATCAG
KBr232	A09_31143853	A09	31143853	C/G	Co-dominant	Forward 1	FAM-AGTTGCTCTTGCACGATCTG	G	G	G	C	exonic	nonsynonymous
						Forward 2	HEX-AGTTGCTCTTGCACGATCTC
						Reverse	AGGTAACAAAAATCTTAATTACCTC
KBr233	A09_32322052	A09	32322052	C/T	Co-dominant	Forward 1	FAM-CGTTTTCCGCGCTAGTTCTG	T	C	T	C	exonic	nonsynonymous
						Forward 2	HEX-CGTTTTCCGCGCTAGTTCTA
						Reverse	CTACCAAAGAACGGTAAAGTGGTTG
KBr234	A09_34337834	A09	34337834	G/C	Co-dominant	Forward 1	HEX-CCTCTTCCTGATGACATGGC	G	C	G	G	exonic	nonsynonymous
						Forward 2	FAM-CCTCTTCCTGATGACATGGG
						Reverse	AGCAGTGGCACGAGAAGATGATC
KBr235	A09_35573555	A09	35573555	G/C	Dominant	Forward 1	HEX-CTCCAAGAACACCGCATAGAC	G	C	C	C	exonic	nonsynonymous
						Forward 2	FAM-CTCCAAGAACACCGCATAGAG
						Reverse	CAAGGTGTTGGATTATGTGAATGAGG
KBr236	A09_36972062	A09	36972062	G/C	Dominant	Forward 1	FAM-GAACCGATAACAATGCACAG	C	G	G	G	exonic	nonsynonymous
						Forward 2	HEX-GAACCGATAACAATGCACAC
						Reverse	CGCGGCGACACTCGCATCTTTG
KBr237	A09_37632615	A09	37632615	G/C	Co-dominant	Forward 1	HEX-GACAAGTGGGAGACTTGTTATC	C	C	G	G	exonic	nonsynonymous
						Forward 2	FAM-GACAAGTGGGAGACTTGTTATG
						Reverse	AACAGGTTTAGAGTTGAGATTGAGC
KBr238	A09_38214274	A09	38214274	G/C	Co-dominant	Forward 1	HEX-CTATCATTTCAGGTTATCTTGC	G	G	C	C	exonic	nonsynonymous
						Forward 2	FAM-CTATCATTTCAGGTTATCTTGG
						Reverse	GCGCTTGCTTTCATATACACCTC
KBr239	A10_541392	A10	541392	G/C	Co-dominant	Forward 1	FAM-GAGGAGAGAGTGTAGGACTCGG	G	G	C	C	exonic	nonsynonymous
						Forward 2	HEX-GAGGAGAGAGTGTAGGACTCGC
						Reverse	CTTCCTATGTCGGAAACCTGTTCAG
KBr240	A10_1159371	A10	1159371	G/C	Co-dominant	Forward 1	HEX-ATGGACTGTGAATCAGCTGC	G	G	C	C	exonic	nonsynonymous
						Forward 2	FAM-ATGGACTGTGAATCAGCTGG
						Reverse	GGTAATCAGAACTGTTCATTCTTAAC
KBr241	A10_2895974	A10	2895974	G/C	Co-dominant	Forward 1	HEX-AGGAAACTCTTTGCCTCTTCC	C	G	G	G	intergenic	.
						Forward 2	FAM-AGGAAACTCTTTGCCTCTTCG
						Reverse	AGTTGATAGCACGGACAGAAAGGG
KBr242	A10_3315329	A10	3315329	C/G	Co-dominant	Forward 1	FAM-TCTGCAGCGGCTGATTGAGG	G	G	C	C	exonic	nonsynonymous
						Forward 2	HEX-TCTGCAGCGGCTGATTGAGC
						Reverse	CTTGCGCAATAAATTTGCCACTATC
KBr243	A10_4473225	A10	4473225	C/G	Co-dominant	Forward 1	FAM-CTCCTGTCATGTAACTGCTCG	C	G	G	G	exonic	nonsynonymous
						Forward 2	HEX-CTCCTGTCATGTAACTGCTCC
						Reverse	GACATCTCCAGGCTATGAATCTGATG
KBr244	A10_5725812	A10	5725812	G/C	Co-dominant	Forward 1	HEX-CTTGGCGATGAAGTTCAGCC	G	G	C	C	exonic	nonsynonymous
						Forward 2	FAM-CTTGGCGATGAAGTTCAGCG
						Reverse	CCAGCGCTCGCAAGATACTTCC
KBr245	A10_6409067	A10	6409067	G/C	Co-dominant	Forward 1	HEX-GTTTCAACAATTACATCACTAC	G	C	C	C	exonic	nonsynonymous
						Forward 2	FAM-GTTTCAACAATTACATCACTAG
						Reverse	ATTCCATGGAGAGTAGTATAGTTGAAG
KBr246	A10_7391100	A10	7391100	G/C	Co-dominant	Forward 1	HEX-AACTCAGAACCAGGAAGTGAGC	G	G	C	C	exonic	nonsynonymous
						Forward 2	FAM-AACTCAGAACCAGGAAGTGAGG
						Reverse	CAGTTTTACTCTCAAGACCAACACC
KBr247	A10_8107014	A10	8107014	G/C	Dominant	Forward 1	HEX-AGATGTCACCTTCTGAATGGAC	G	G	C	C	exonic	nonsynonymous
						Forward 2	FAM-AGATGTCACCTTCTGAATGGAG
						Reverse	CATCAATGGAAACATAGTCGAAGTG
KBr248	A10_8850082	A10	8850082	G/C	Co-dominant	Forward 1	FAM-CTCAACGGTTTTAGGCATGAG	C	G	C	C	exonic	nonsynonymous
						Forward 2	HEX-CTCAACGGTTTTAGGCATGAC
						Reverse	GAAGGATTGTGATGGGTCTGTTTG
KBr249	A10_9717927	A10	9717927	C/G	Co-dominant	Forward 1	HEX-TCCCAACATGATCCGGTTAC	C	C	G	G	exonic	nonsynonymous
						Forward 2	FAM-TCCCAACATGATCCGGTTAG
						Reverse	CAACATATCAGTCATATACAGTTTTG
KBr250	A10_10633807	A10	10633807	C/G	Co-dominant	Forward 1	HEX-AGGTCACAGCTAAGCCCTGC	G	C	G	G	upstream	.
						Forward 2	FAM-AGGTCACAGCTAAGCCCTGG
						Reverse	TACAAGATACGGACATGATTTATCG
KBr251	A10_10990725	A10	10990725	C/G	Co-dominant	Forward 1	FAM-CTCGTCCAGCTCTGGAACTG	C	C	G	G	exonic	nonsynonymous
						Forward 2	HEX-CTCGTCCAGCTCTGGAACTC
						Reverse	CAGATTACTCCTCTGGAATACGCCG
KBr252	A10_11799864	A10	11799864	C/T	Co-dominant	Forward 1	FAM-TAATAACCAAGCCTCAAAGACG	T	C	T	T	exonic	nonsynonymous
						Forward 2	HEX-TAATAACCAAGCCTCAAAGACA
						Reverse	GCTCCTTTTTCATCGTTTTTATTAG
KBr253	A10_12274470	A10	12274470	C/G	Co-dominant	Forward 1	HEX-GTTTTAGTCGAAAACTGCACCC	G	C	C	C	exonic	nonsynonymous
						Forward 2	FAM-GTTTTAGTCGAAAACTGCACCG
						Reverse	CCAAAACTTCATCGGTTTCCCACC
KBr254	A10_12942662	A10	12942662	C/G	Co-dominant	Forward 1	HEX-GTTCTAACCGGTACTGTTGC	C	C	G	C	exonic	nonsynonymous
						Forward 2	FAM-GTTCTAACCGGTACTGTTGG
						Reverse	AGACAGAGTGAGCAAGGGACTTCAG
KBr255	A10_13921854	A10	13921854	T/C	Co-dominant	Forward 1	HEX-GATACGACCCTCTGGCTCAGA	T	C	T	C	exonic	nonsynonymous
						Forward 2	FAM-GATACGACCCTCTGGCTCAGG
						Reverse	CATTGAAGTAAGCTCATCAAGAGCC
KBr256	A10_14629946	A10	14629946	C/G	Dominant	Forward 1	FAM-AAATGTTATCTTTTTTCAGCCG	G	G	C	G	exonic	nonsynonymous
						Forward 2	HEX-AAATGTTATCTTTTTTCAGCCC
						Reverse	GTCACGGAAGCAACAACAACCTTG
KBr257	A10_15522637	A10	15522637	C/G	Co-dominant	Forward 1	FAM-CAACCTCTTGGGACCGGCG	G	G	C	G	exonic	nonsynonymous
						Forward 2	HEX-CAACCTCTTGGGACCGGCC
						Reverse	AGGTAGATCTTTTGCTTTACTATCAG
KBr258	A10_16217237	A10	16217237	C/G	Co-dominant	Forward 1	FAM-GAGGCAGAAGAAAGAGAGTTTG	C	C	G	C	exonic	nonsynonymous
						Forward 2	HEX-GAGGCAGAAGAAAGAGAGTTTC
						Reverse	GGCAGACTTCAGCAACTGAATAAAC
