# Supplementary material for: An extended KASP-SNP resource for molecular breeding in Chinese cabbage(Brassica rapa L. ssp. pekinensis)
Source: PLoS One. 2020 Oct 2;15(10):e0240042. doi: 10.1371/journal.pone.0240042 (PMC7531813; doi:10.1371/journal.pone.0240042)
Supplement: S7 Table — (XLSX) [file pone.0240042.s009.xlsx]

## Sheet: Sheet1
S7 Table Classification of 258 KASP-SNP markers in genic and intergenic regions
Regions	Varients	No. of SNPs	Propotion(%)
Genetic region	non-synonymous	220	85.2713
	synonymous	8	3.10078
	stopgain	4	1.55039
	stoploss	1	0.387597
	upstream	6	2.32558
	downstream	3	1.16279
	upstream/downstream	1	0.387597
	Intronic	3	1.16279
Intergenic region		12	4.65116
