# Supplementary material for: An extended KASP-SNP resource for molecular breeding in Chinese cabbage(Brassica rapa L. ssp. pekinensis)
Source: PLoS One. 2020 Oct 2;15(10):e0240042. doi: 10.1371/journal.pone.0240042 (PMC7531813; doi:10.1371/journal.pone.0240042)
Supplement: S8 Table — (XLSX) [file pone.0240042.s010.xlsx]

## Sheet: Sheet1
S8 Table Information of 53 KASP markers selected for diversity analysis
Chr	Total length	No.of SNPs	SNPs/Mb	Marker name	Position (bp)
A01	26791028	4	6.69776	KBr2	272565
				KBr11	11451730
				KBr15	17428227
				KBr23	26635239
A02	26939826	5	5.38797	KBr26	1500270
				KBr32	7653831
				KBr38	15627764
				KBr43	20894444
				KBr49	26929619
A03	31765688	5	6.35314	KBr53	2962558
				KBr57	9623989
				KBr65	17859778
				KBr68	23534444
				KBr73	29567286
A04	19269589	6	3.2116	KBr78	2467350
				KBr84	5701197
				KBr87	8802355
				KBr90	12761165
				KBr94	16160545
				KBr97	18925529
A05	25303532	5	5.06071	KBr98	166271
				KBr103	5054633
				KBr108	11579692
				KBr110	12221987
				KBr111	13705285
A06	25210368	5	5.04207	KBr124	2923962
				KBr126	6466687
				KBr130	11021148
				KBr138	19384748
				KBr143	24971667
A07	25876096	5	5.17522	KBr152	5268073
				KBr159	11490655
				KBr161	13248991
				KBr164	18173876
				KBr171	24495344
A08	20826945	6	3.47116	KBr183	7202898
				KBr186	10700624
				KBr189	13698527
				KBr192	15624107
				KBr194	18014541
				KBr196	19937529
A09	38884800	7	5.55497	KBr202	4139492
				KBr211	10892228
				KBr217	14749499
				KBr224	22560065
				KBr230	29800389
				KBr233	32322052
				KBr238	38214274
A10	16405180	5	3.28104	KBr240	1159371
				KBr243	4473225
				KBr246	7391100
				KBr251	10990725
				KBr258	16217237
Total	257273052	53	4.85421
