# Supplementary material for: An extended KASP-SNP resource for molecular breeding in Chinese cabbage(Brassica rapa L. ssp. pekinensis)
Source: PLoS One. 2020 Oct 2;15(10):e0240042. doi: 10.1371/journal.pone.0240042 (PMC7531813; doi:10.1371/journal.pone.0240042)
Supplement: S9 Table — (XLSX) [file pone.0240042.s011.xlsx]

## Sheet: Sheet1
S9 Table Summary of 53 KASP marker diversity in 34 Brassica rapa accessions
Marker	MAFa	Allele No.	Gene Diversity	Heterozygosity	PICb
KBr2	0.40625	2	0.482422	0	0.366056
KBr11	0.205882	2	0.32699	0	0.273529
KBr15	0.205882	2	0.32699	0	0.273529
KBr23	0.102941	2	0.184689	0.0294118	0.167634
KBr26	0.323529	2	0.437716	0	0.341918
KBr32	0.318182	2	0.433884	0.030303	0.339757
KBr38	0.176471	2	0.290657	0	0.248417
KBr43	0.352941	2	0.456747	0	0.352438
KBr49	0.294118	2	0.415225	0	0.329019
KBr53	0.224138	2	0.3478	0.0344828	0.287318
KBr57	0.439394	2	0.492654	0.030303	0.3713
KBr65	0.5	2	0.5	0.030303	0.375
KBr68	0.441176	2	0.49308	0	0.371516
KBr73	0.382353	2	0.472318	0	0.360776
KBr78	0.40625	2	0.482422	0	0.366056
KBr84	0.34375	2	0.451172	0	0.349394
KBr87	0.323529	2	0.437716	0	0.341918
KBr90	0.264706	2	0.389273	0	0.313506
KBr94	0.470588	2	0.49827	0	0.374133
KBr97	0.397059	2	0.478806	0.0294118	0.364179
KBr98	0.470588	2	0.49827	0	0.374133
KBr103	0.294118	2	0.415225	0	0.329019
KBr108	0.220588	2	0.343858	0.0294118	0.284739
KBr110	0.470588	2	0.49827	0	0.374133
KBr111	0.5	2	0.5	0	0.375
KBr124	0.290323	2	0.412071	0	0.32717
KBr126	0.397059	2	0.478806	0.0294118	0.364179
KBr130	0.264706	2	0.389273	0	0.313506
KBr138	0.348485	2	0.454086	0.030303	0.350989
KBr143	0.205882	2	0.32699	0	0.273529
KBr152	0.338235	2	0.447664	0.0294118	0.347463
KBr159	0.411765	2	0.484429	0	0.367093
KBr161	0.132353	2	0.229671	0.0294118	0.203297
KBr164	0.205882	2	0.32699	0	0.273529
KBr171	0.220588	2	0.343858	0.0882353	0.284739
KBr183	0.264706	2	0.389273	0.0588235	0.313506
KBr186	0.264706	2	0.389273	0	0.313506
KBr189	0.290323	2	0.412071	0	0.32717
KBr192	0.352941	2	0.456747	0	0.352438
KBr194	0.352941	2	0.456747	0	0.352438
KBr196	0.294118	2	0.415225	0	0.329019
KBr202	0.25	2	0.375	0.0294118	0.304688
KBr211	0.397059	2	0.478806	0.0294118	0.364179
KBr217	0.470588	2	0.49827	0	0.374133
KBr224	0.235294	2	0.359862	0.0588235	0.295111
KBr230	0.294118	2	0.415225	0	0.329019
KBr233	0.382353	2	0.472318	0	0.360776
KBr238	0.382353	2	0.472318	0	0.360776
KBr240	0.352941	2	0.456747	0	0.352438
KBr243	0.191176	2	0.309256	0.0294118	0.261436
KBr246	0.5	2	0.5	0	0.375
KBr251	0.147059	2	0.250865	0	0.219398
KBr258	0.426471	2	0.489187	0.0294118	0.369535
Mean	0.324518	2	0.417839	0.0123716	0.327632
aMinor allele frequency
bPolymorphism information content
