# Supplementary material for: An extended KASP-SNP resource for molecular breeding in Chinese cabbage(Brassica rapa L. ssp. pekinensis)
Source: PLoS One. 2020 Oct 2;15(10):e0240042. doi: 10.1371/journal.pone.0240042 (PMC7531813; doi:10.1371/journal.pone.0240042)
Supplement: S10 Table — (XLSX) [file pone.0240042.s012.xlsx]

## Sheet: Sheet1
S10 Table Genotypes of 53 KASP-SNP markers in 34 Brassica rapa accessions
Sample	KBr2	KBr11	KBr15	KBr23	KBr26	KBr32	KBr38	KBr43	KBr49	KBr53	KBr57	KBr65	KBr68	KBr73	KBr78	KBr84	KBr87	KBr90	KBr94	KBr97	KBr98	KBr103	KBr108	KBr110	KBr111	KBr124	KBr126	KBr130	KBr138	KBr143	KBr152	KBr159	KBr161	KBr164	KBr171	KBr183	KBr186	KBr189	KBr192	KBr194	KBr196	KBr202	KBr211	KBr217	KBr224	KBr230	KBr233	KBr238	KBr240
PK24	C/C	C/C	A/A	G/G	C/C	C/C	C/C	G/G	C/C	C/C	G/G	G/G	G/G	C/C	C/C	T/T	T/T	C/C	T/T	C/C	G/G	C/C	C/C	C/C	G/G	C/C	G/G	C/C	C/C	C/C	C/C	G/G	G/G	G/G	G/G	C/C	C/C	C/C	G/G	C/C	G/G	T/T	C/C	G/G	T/T	C/C	T/T	C/C	G/G
PK25	G/G	G/G	A/A	G/G	C/C	C/C	C/C	G/G	G/G	G/G	G/G	G/G	G/G	C/C	C/C	C/C	T/T	G/G	T/T	G/G	C/C	C/C	C/C	C/C	G/G	C/C	C/C	C/C	G/G	G/G	C/C	G/G	G/G	G/G	G/G	C/C	C/C	?/?	G/G	C/C	G/G	C/C	T/T	G/G	T/T	C/C	T/T	C/C	C/C
PK28	C/C	C/C	A/A	G/G	C/C	C/G	C/C	G/G	G/G	C/C	G/G	G/T	G/G	C/C	C/C	C/C	T/T	C/C	T/T	C/C	C/C	C/C	C/G	C/C	G/G	?/?	C/C	C/C	C/C	C/C	C/C	G/G	G/G	G/G	G/G	C/C	C/C	?/?	G/G	C/C	G/G	T/T	C/C	G/G	T/T	C/C	T/T	C/C	G/G
19-CX27-66	C/C	G/G	A/A	G/G	C/C	?/?	C/C	G/G	C/C	C/C	G/G	G/G	C/C	C/C	C/C	T/T	T/T	C/C	T/T	C/C	C/C	C/C	C/C	G/G	G/G	G/G	G/G	C/C	C/C	C/C	C/C	G/G	G/G	G/G	G/G	G/G	C/C	C/C	G/G	T/T	G/G	C/C	C/C	C/C	T/T	C/C	T/T	G/G	C/C
19-CX27-157	C/C	G/G	A/A	G/G	C/C	C/C	C/C	G/G	C/C	C/C	G/G	G/G	C/C	C/C	C/C	T/T	T/T	C/C	C/C	C/C	C/C	C/C	C/C	G/G	G/G	G/G	G/G	C/C	C/C	C/C	C/C	G/G	G/G	G/G	T/T	G/G	C/C	G/G	G/G	T/T	C/C	C/C	C/C	C/C	T/T	C/C	T/T	G/G	C/C
CX1-25	?/?	G/G	C/C	G/G	C/C	G/G	C/C	G/G	G/G	C/C	C/C	G/G	G/G	C/C	C/C	T/T	C/C	G/G	C/C	C/C	C/C	C/C	C/C	C/C	?/?	G/G	C/C	C/C	C/C	G/G	C/C	C/C	G/G	G/G	G/G	G/G	C/C	G/G	G/G	C/C	G/G	C/C	C/C	C/C	C/C	C/C	T/T	G/G	G/G
18-CX8-1	C/C	G/G	A/A	G/G	C/C	C/C	C/C	G/G	G/G	C/C	C/C	T/T	G/G	C/C	G/G	T/T	T/T	C/C	C/C	C/C	G/G	C/C	C/C	C/C	G/G	G/G	G/G	C/C	G/G	G/G	C/C	C/C	G/G	G/G	G/G	C/C	C/C	G/G	C/C	C/C	G/G	C/C	T/T	G/G	T/T	C/C	T/T	G/G	C/C
Y828F2M-5-1	?/?	C/C	C/C	G/G	C/C	G/G	C/C	G/G	C/C	?/?	C/C	T/T	G/G	C/C	G/G	T/T	C/C	C/C	T/T	G/G	C/C	C/C	C/C	G/G	T/T	C/C	C/C	C/C	C/C	C/C	G/G	C/C	G/G	G/G	G/G	C/C	C/C	G/G	G/G	C/C	C/C	T/T	T/T	G/G	C/C	C/C	T/T	C/C	C/C
17-Y977-43	C/C	C/C	A/A	G/G	C/C	G/G	C/C	G/G	G/G	?/?	C/C	T/T	G/G	C/C	G/G	C/C	T/T	C/C	T/T	G/G	C/C	C/C	C/C	G/G	T/T	C/C	C/C	C/C	C/C	C/C	C/C	C/C	G/G	G/G	G/G	G/G	C/C	G/G	G/G	T/T	G/G	T/T	T/T	C/C	C/C	C/C	T/T	C/C	G/G
17-Y1007-100	C/C	C/C	A/A	G/G	C/C	G/G	C/C	G/G	G/G	?/?	G/G	G/G	G/G	C/C	G/G	T/T	T/T	C/C	T/T	G/G	C/C	C/C	G/G	C/C	G/G	C/C	C/C	C/C	G/G	C/C	C/C	C/C	G/G	G/G	T/T	C/C	C/C	G/G	G/G	C/C	G/G	T/T	T/T	G/G	C/C	C/C	T/T	G/G	G/G
17-Y840-1	C/C	C/C	C/C	G/G	C/C	G/G	C/C	G/G	G/G	C/C	C/C	G/G	G/G	C/C	G/G	C/C	T/T	C/C	T/T	G/G	C/C	C/C	C/C	G/G	T/T	C/C	C/C	C/C	G/G	C/C	C/C	C/C	G/G	G/G	G/T	G/G	C/C	G/G	G/G	C/C	C/C	T/T	T/C	G/G	T/T	C/C	C/C	C/C	G/G
17-Y887-4	C/C	C/C	A/A	G/T	C/C	G/G	C/C	G/G	C/C	C/C	C/C	G/G	G/G	C/C	C/C	?/?	C/C	C/C	T/T	C/C	G/G	G/G	C/C	C/C	G/G	C/C	C/C	C/C	G/G	C/C	C/C	C/C	G/G	G/G	G/T	G/G	C/C	G/G	G/G	C/C	G/G	T/T	C/C	G/G	C/T	G/G	T/T	G/G	C/C
17-Y1025-6	C/C	C/C	A/A	G/G	C/C	G/G	G/G	G/G	G/G	C/G	C/G	T/T	G/G	C/C	?/?	?/?	T/T	C/C	C/C	C/C	C/C	C/C	G/G	C/C	G/G	?/?	C/C	C/C	C/G	C/C	C/G	C/C	G/G	G/G	G/T	C/G	C/C	G/G	G/G	T/T	G/G	T/T	C/C	G/G	T/C	C/C	C/C	G/G	G/G
Y510-1	G/G	G/G	C/C	T/T	C/C	C/C	G/G	G/G	G/G	G/G	C/C	G/G	C/C	C/C	C/C	C/C	C/C	C/C	T/T	G/G	G/G	G/G	C/C	G/G	T/T	G/G	C/C	T/T	C/C	C/C	C/C	C/C	T/T	C/C	T/T	G/G	G/G	C/C	G/G	C/C	C/C	T/T	T/T	C/C	T/T	C/C	T/T	G/G	G/G
Y510-9	C/C	C/C	C/C	G/G	G/G	C/C	G/G	G/G	G/G	G/G	C/C	G/G	C/C	C/C	G/G	C/C	T/T	G/G	C/C	C/C	G/G	G/G	G/G	C/C	T/T	G/G	G/G	C/C	G/G	C/C	G/G	G/G	G/G	C/C	T/T	G/G	C/C	G/G	C/C	T/T	G/G	T/T	T/T	G/G	T/T	G/G	C/C	G/G	G/G
Y-G90E16	G/G	C/C	A/A	T/T	C/C	G/G	C/C	G/G	G/G	G/G	C/C	G/G	G/G	C/C	C/C	C/C	C/C	C/C	T/T	C/C	G/G	C/C	G/G	G/G	T/T	C/C	C/C	T/T	C/C	C/C	G/G	C/C	G/G	G/G	G/G	G/G	G/G	G/G	C/C	C/C	C/C	T/T	C/C	G/G	T/T	G/G	T/T	G/G	C/C
R16-11	G/G	C/C	A/A	G/G	C/C	G/G	C/C	G/G	G/G	G/G	C/C	G/G	G/G	C/C	?/?	C/C	C/C	C/C	T/T	C/C	C/C	G/G	C/C	G/G	T/T	C/C	C/C	T/T	C/C	C/C	G/G	G/G	G/G	G/G	G/G	G/G	G/G	G/G	C/C	C/C	C/C	T/T	T/T	C/C	C/C	C/C	T/T	G/G	C/C
Y641-87	G/G	C/C	A/A	G/G	C/C	G/G	C/C	G/G	C/C	G/G	C/C	G/G	C/C	G/G	G/G	T/T	T/T	C/C	C/C	G/G	C/C	C/C	C/C	G/G	T/T	C/C	G/G	C/C	?/?	G/G	G/G	C/C	G/G	C/C	T/T	G/G	C/C	G/G	G/G	T/T	C/C	T/T	T/T	G/G	T/T	G/G	T/T	G/G	C/C
ZY15	C/C	C/C	A/A	G/G	G/G	C/C	C/C	G/G	C/C	C/C	C/C	T/T	C/C	G/G	G/G	T/T	T/T	C/C	C/C	G/G	C/C	C/C	C/C	G/G	T/T	C/C	G/G	C/C	G/G	G/G	G/G	G/G	G/G	G/G	G/G	G/G	G/G	G/G	G/G	C/C	G/G	T/T	T/T	C/C	T/T	C/C	T/T	C/C	G/G
Y360-81	C/C	C/C	C/C	G/G	C/C	C/C	C/C	T/T	C/C	C/C	G/G	G/G	C/C	G/G	C/C	C/C	C/C	C/C	T/T	G/G	G/G	C/C	C/C	G/G	T/T	?/?	C/G	C/C	C/C	C/C	G/G	G/G	G/G	G/G	T/T	G/G	G/G	G/G	G/G	T/T	C/C	T/T	T/T	C/C	T/T	C/C	T/T	G/G	G/G
Y231-330	C/C	C/C	C/C	G/G	C/C	G/G	C/C	G/G	G/G	C/C	C/C	G/G	G/G	C/C	G/G	C/C	T/T	G/G	T/T	G/G	G/G	C/C	C/C	G/G	T/T	G/G	C/C	T/T	G/G	C/C	G/G	C/C	G/G	C/C	G/G	C/G	C/C	G/G	C/C	T/T	C/C	T/T	C/C	G/G	T/T	G/G	T/T	C/C	C/C
Y640-288	G/G	G/G	A/A	T/T	C/C	G/G	C/C	T/T	C/C	C/C	G/G	?/?	C/C	G/G	C/C	C/C	C/C	C/C	C/C	G/G	C/C	C/C	C/C	G/G	T/T	G/G	C/C	T/T	C/C	C/C	G/G	C/C	G/G	G/G	G/G	G/G	C/C	G/G	G/G	C/C	C/C	T/C	T/T	G/G	T/T	G/G	T/T	C/C	C/C
Y177-47	C/C	C/C	A/A	G/G	G/G	G/G	G/G	G/G	G/G	C/C	C/C	T/T	G/G	G/G	G/G	T/T	C/C	G/G	C/C	G/G	G/G	C/C	G/G	C/C	T/T	C/C	C/C	C/C	G/G	G/G	G/G	G/G	G/G	G/G	G/G	G/G	C/C	G/G	C/C	T/T	G/G	C/C	C/C	C/C	C/C	G/G	T/T	C/C	C/C
Y635-10	G/G	C/C	A/A	G/G	C/C	C/C	C/C	T/T	C/C	C/C	G/G	T/T	C/C	G/G	G/G	T/T	T/T	C/C	C/C	G/G	C/C	G/G	C/C	C/C	G/G	C/C	G/G	C/C	C/C	C/C	C/C	C/C	G/G	G/G	G/G	C/C	C/C	G/G	G/G	C/C	G/G	T/T	C/C	C/C	T/T	C/C	C/C	C/C	C/C
Y636-9	G/G	C/C	A/A	G/G	G/G	C/C	C/C	T/T	G/G	?/?	?/?	G/G	G/G	G/G	G/G	T/T	T/T	G/G	T/T	G/G	C/C	C/C	C/C	G/G	T/T	C/C	C/C	C/C	C/C	C/C	C/C	G/G	T/T	C/C	G/G	G/G	G/G	G/G	C/C	C/C	G/G	T/T	C/C	C/C	T/T	C/C	C/C	C/C	C/C
Y663-8	G/G	C/C	A/A	G/G	G/G	G/G	C/C	T/T	G/G	C/C	G/G	T/T	C/C	G/G	G/G	T/T	T/T	G/G	C/C	G/G	G/G	G/G	C/C	C/C	G/G	C/C	G/G	C/C	C/C	C/C	C/C	C/C	G/G	C/C	G/G	G/G	C/C	C/C	C/C	C/C	G/G	T/T	C/C	G/G	T/T	C/C	C/C	C/C	C/C
YW81	C/C	C/C	A/A	G/G	G/G	G/G	C/C	T/T	G/G	C/C	G/G	T/T	C/C	C/C	G/G	T/T	T/T	C/C	C/C	G/G	G/G	G/G	C/C	C/C	G/G	C/C	G/G	T/T	C/C	C/C	C/C	C/C	G/G	G/G	G/G	G/G	C/C	C/C	C/C	T/T	G/G	T/T	C/C	G/G	T/T	G/G	C/C	C/C	C/C
18-Y614-1	C/C	C/C	A/A	G/G	G/G	G/G	G/G	G/G	G/G	C/C	C/C	T/T	G/G	G/G	G/G	T/T	T/T	G/G	T/T	C/C	G/G	C/C	C/C	G/G	T/T	C/C	C/C	T/T	C/C	G/G	C/C	G/G	G/G	G/G	G/G	G/G	G/G	G/G	G/G	T/T	G/G	C/C	C/C	C/C	C/C	G/G	T/T	C/C	C/C
18-Y623-1	C/C	C/C	A/A	G/G	G/G	G/G	C/C	T/T	G/G	C/C	C/C	T/T	C/C	C/C	G/G	T/T	T/T	C/C	C/C	G/G	G/G	G/G	C/C	C/C	G/G	C/C	G/G	C/C	C/C	C/C	C/C	C/C	G/G	G/G	G/G	G/G	C/C	C/C	C/C	T/T	G/G	T/T	C/C	C/C	T/T	G/G	C/C	C/C	C/C
18-Y895-2	G/G	C/C	A/A	G/G	G/G	G/G	C/C	T/T	G/G	C/C	G/G	T/T	G/G	C/C	G/G	T/T	T/T	G/G	T/T	G/G	C/C	C/C	G/G	G/G	?/?	C/C	G/G	T/T	C/C	C/C	C/C	G/G	T/T	G/G	G/G	G/G	G/G	G/G	C/C	C/C	G/G	C/C	C/C	C/C	T/T	C/C	C/C	C/C	C/C
18-Y1062-2	G/G	C/C	A/A	G/G	G/G	G/G	G/G	T/T	G/G	C/C	G/G	T/T	C/C	G/G	G/G	T/T	T/T	C/C	C/C	G/G	G/G	G/G	G/G	C/C	G/G	C/C	G/G	C/C	C/C	C/C	C/C	C/C	G/G	G/G	G/G	G/G	C/C	C/C	C/C	C/C	G/G	T/T	C/C	G/G	T/T	C/C	C/C	C/C	C/C
Chiifu-401-42	C/C	C/C	A/A	G/G	C/C	G/G	C/C	T/T	G/G	C/C	C/C	T/T	G/G	G/G	G/G	T/T	C/C	C/C	T/T	G/G	C/C	C/C	C/C	C/C	G/G	G/G	C/C	C/C	G/G	C/C	C/C	C/C	T/T	G/G	G/G	C/C	C/C	C/C	G/G	C/C	G/G	T/T	T/T	C/C	T/T	C/C	C/C	C/C	C/C
18-Y1036-11	G/G	C/C	A/A	G/G	G/G	G/G	C/C	T/T	G/G	C/C	G/G	T/T	C/C	G/G	C/C	T/T	T/T	C/C	C/C	C/C	G/G	G/G	C/C	C/C	G/G	C/C	C/C	C/C	G/G	C/C	C/C	G/G	T/G	C/C	G/G	G/G	C/C	C/C	G/G	C/C	G/G	T/T	C/C	G/G	T/T	C/C	C/C	C/C	C/C
Y58	G/G	C/C	A/A	G/G	C/C	G/G	C/C	T/T	G/G	?/?	C/C	T/T	C/C	G/G	C/C	T/T	C/C	C/C	C/C	C/G	G/G	C/C	C/C	C/C	T/T	C/C	C/C	T/T	C/C	C/C	G/G	C/C	G/G	G/G	G/G	G/G	G/G	?/?	G/G	C/C	G/G	T/T	C/C	C/C	T/T	C/C	C/C	C/C	G/G
Note: '?/?' in this table means missing genenotypes
[truncated: 4 more columns]
